# Supplementary material for: Integrated transcriptome and metabolome analysis reveals that flavonoids function in wheat resistance to powdery mildew
Source: Front Plant Sci. 2023 Feb 1;14:1125194. doi: 10.3389/fpls.2023.1125194 (PMC9929363; doi:10.3389/fpls.2023.1125194)
Supplement: Supplementary file 1 [file Table_1.xlsx]

## Sheet: Sheet1
Table S1. PCR primers usd in this study
Name	Sequence (5'–3')
qCHS-F	ATGGCGGCTACAATGACG
qCHS-R	TGTGCTCGCTCTTGGTGA
qCHI-F	ACCATGATCCTGCCGCTG
qCHI-R	GGGKGAGTGGGTGAAGAGTA
qFNS-F	TCGGACACGACAGCCAC
qFNS-R	CGSCCGATGGAGAAGAT
qDFR-F	CGTCGGGTTTCGTAGGGT
qDFR-R	CCAGCAAYGGCTTGTTCTTC
qFLS-F	GCAGGAGGAGAAGCAGCGGT
qFLS-R	GCGACGTTGTGGAAGAGGAAGT
qANS-F	AGGATGGGAAGAGGGAGTG
qANS-R	CCCCGAAGGTCTTGGTGA
