# Supplementary material for: Integrated transcriptome and metabolome analysis reveals that flavonoids function in wheat resistance to powdery mildew
Source: Front Plant Sci. 2023 Feb 1;14:1125194. doi: 10.3389/fpls.2023.1125194 (PMC9929363; doi:10.3389/fpls.2023.1125194)
Supplement: Supplementary file 2 [file Table_2.xlsx]

## Sheet: Sheet1
Table S2. RNA-seq data statistics
Sample ID	Library	Raw reads	Raw bases	Clean reads	Clean bases	Error rate	Q20	Q30	GC content (%)
JM229-0-1	FRAS220237558-1r	70946682	10.64G	70266534	10.54G	0.02	98.07	94.8	56.95
JM229-0-2	FRAS220237559-2r	79408978	11.91G	78527286	11.78G	0.03	96.28	90.61	53.9
JM229-0-3	FRAS220237560-1r	68227986	10.23G	67719626	10.16G	0.02	97.94	94.52	58.47
JM229-pm-1	FRAS220237561-1r	71460806	10.72G	70813546	10.62G	0.02	98.04	94.73	56.76
JM229-pm-2	FRAS220237562-2r	77993440	11.7G	77318148	11.6G	0.03	96.28	90.56	52.72
JM229-pm-3	FRAS220237563-1r	75356826	11.3G	74692516	11.2G	0.02	97.96	94.5	58.43
HHG46-0-1	FRAS220237567-1r	68004344	10.2G	67457594	10.12G	0.02	97.99	94.55	57.89
HHG46-0-2	FRAS220237568-1r	74894446	11.23G	74187172	11.13G	0.02	97.97	94.55	58.04
HHG46-0-3	FRAS220237569-1r	74065798	11.11G	73492866	11.02G	0.03	97.89	94.3	56.83
HHG46-pm-1	FRAS220237570-1r	74440100	11.17G	73784208	11.07G	0.02	97.96	94.68	55.56
HHG46-pm-2	FRAS220237571-1r	75007410	11.25G	74307436	11.15G	0.02	97.97	94.58	57.71
HHG46-pm-3	FRAS220237572-2r	80658790	12.1G	79834804	11.98G	0.03	96.51	91.09	53.42
