# Supplementary material for: Integrated transcriptome and metabolome analysis reveals that flavonoids function in wheat resistance to powdery mildew
Source: Front Plant Sci. 2023 Feb 1;14:1125194. doi: 10.3389/fpls.2023.1125194 (PMC9929363; doi:10.3389/fpls.2023.1125194)
Supplement: Supplementary file 3 [file Table_3.xlsx]

## Sheet: Sheet1
Table S3. Correlation coefficents among RNA-seq data from all samples
Sample	JM229-0-1	JM229-0-2	JM229-0-3	JM229-pm-1	JM229-pm-2	JM229-pm-3	HHG46-0-1	HHG46-0-2	HHG46-0-3	HHG46-pm-1	HHG46-pm-2	HHG46-pm-3
JM229-0-1	1	0.791	0.861	0.827	0.615	0.753	0.827	0.829	0.792	0.663	0.6	0.616
JM229-0-2	0.791	1	0.613	0.673	0.66	0.541	0.609	0.597	0.689	0.52	0.457	0.599
JM229-0-3	0.861	0.613	1	0.798	0.532	0.843	0.793	0.803	0.731	0.695	0.674	0.561
JM229-pm-1	0.827	0.673	0.798	1	0.764	0.878	0.745	0.734	0.667	0.695	0.702	0.692
JM229-pm-2	0.615	0.66	0.532	0.764	1	0.638	0.519	0.503	0.524	0.511	0.547	0.669
JM229-pm-3	0.753	0.541	0.843	0.878	0.638	1	0.712	0.709	0.591	0.679	0.722	0.567
HHG46-0-1	0.827	0.609	0.793	0.745	0.519	0.712	1	0.958	0.839	0.766	0.721	0.672
HHG46-0-2	0.829	0.597	0.803	0.734	0.503	0.709	0.958	1	0.847	0.773	0.726	0.671
HHG46-0-3	0.792	0.689	0.731	0.667	0.524	0.591	0.839	0.847	1	0.756	0.68	0.712
HHG46-pm-1	0.663	0.52	0.695	0.695	0.511	0.679	0.766	0.773	0.756	1	0.839	0.79
HHG46-pm-2	0.6	0.457	0.674	0.702	0.547	0.722	0.721	0.726	0.68	0.839	1	0.736
HHG46-pm-3	0.616	0.599	0.561	0.692	0.669	0.567	0.672	0.671	0.712	0.79	0.736	1
