# Supplementary material for: Integrated transcriptome and metabolome analysis reveals that flavonoids function in wheat resistance to powdery mildew
Source: Front Plant Sci. 2023 Feb 1;14:1125194. doi: 10.3389/fpls.2023.1125194 (PMC9929363; doi:10.3389/fpls.2023.1125194)
Supplement: Supplementary file 4 [file Table_4.xlsx]

## Sheet: Sheet 1
Table S4. DEGs related to the flavonoid synthesis pathway
KEGG ID	Description	GeneRatio	BgRatio	P-value	Adjusted P-value	Gene ID	Gene name	KEGG ID	Count	Upregulated	Upregulated gene ID	Downregulated	Downregulated gene ID
JM229-pm vs JM229-0
dosa00941	Flavonoid biosynthesis	16/839	152/15335	0.0090793	0.10996	123103848/123070682/123079468/123183410/123121612/123077675/123048273/123071222/123062331/123043178/123151261/123040141/123071098/123062435/123183600/123150226	LOC123103848/LOC123070682/LOC123079468/LOC123183410/LOC123121612/LOC123077675/LOC123048273/LOC123071222/LOC123062331/LOC123043178/LOC123151261/LOC123040141/LOC123071098/LOC123062435/LOC123183600/LOC123150226	dosa:Os09t0422000-01/dosa:Os01t0735900-01/dosa:Os05t0494000-01/dosa:Os10t0320100-01/dosa:Os09t0422000-01/dosa:Os05t0320700-02/dosa:Os11t0530600-01/dosa:Os05t0320700-02/dosa:Os05t0494000-01/dosa:Os11t0530600-01/dosa:Os08t0498600-01/dosa:Os04t0631000-00/dosa:Os05t0494000-01/dosa:Os05t0320700-02/dosa:Os10t0320100-01/dosa:Os06t0165800-01	16	5	123103848/123070682/123121612/123151261/123183600	11	123079468/123183410/123077675/123048273/123071222/123062331/123043178/123040141/123071098/123062435/123150226
dosa00944	Flavone and flavonol biosynthesis	4/839	54/15335	0.342165	0.89422	123183410/123046079/123183600/123069072	LOC123183410/LOC123046079/LOC123183600/LOC123069072	dosa:Os10t0320100-01/dosa:Os04t0523600-01/dosa:Os10t0320100-01/dosa:Os01t0176200-01	4	1	123183600	3	123183410/123046079/123069072
HHG46-pm vs HHG46-0
dosa00941	Flavonoid biosynthesis	35/1711	175/15412	0.000383628	0.00411529	123187050/100125685/123089513/123043178/123048273/123079468/123077675/123091917/123189273/123039471/123040104/123149687/123107218/123048247/123039464/123051067/123183600/123060617/123075881/123051070/123105969/123123471/123062050/123069147/123172699/543104/123189665/123186310/123186993/123074715/123141654/123162355/123182706/123168051/123071098	LOC123187050/LOC100125685/LOC123089513/LOC123043178/LOC123048273/LOC123079468/LOC123077675/LOC123091917/LOC123189273/LOC123039471/LOC123040104/LOC123149687/LOC123107218/LOC123048247/LOC123039464/LOC123051067/LOC123183600/LOC123060617/LOC123075881/LOC123051070/LOC123105969/LOC123123471/LOC123062050/LOC123069147/LOC123172699/LOC543104/LOC123189665/LOC123186310/LOC123186993/LOC123074715/LOC123141654…	dosa:Os11t0530600-01/dosa:Os01t0633500-00/dosa:Os02t0767300-01/dosa:Os11t0530600-01/dosa:Os11t0530600-01/dosa:Os05t0494000-01/dosa:Os05t0320700-02/dosa:Os03t0367101-00/dosa:Os03t0367101-00/dosa:Os03t0367101-00/dosa:Os11t0530600-01/dosa:Os09t0422000-01/dosa:Os09t0481400-01/dosa:Os11t0530600-01/dosa:Os04t0630800-01/dosa:Os11t0530600-01/dosa:Os10t0320100-01/dosa:Os05t0320700-02/dosa:Os04t0500700-01/…	35	9	123107218/123039464/123183600/123123471/123189665/123186310/123074715/123141654/123168051	26	123187050/100125685/123089513/123043178/123048273/123079468/123077675/123091917/123189273/123039471/123040104/123149687/123048247/123051067/123060617/123075881/123051070/123105969/123062050/123069147/123172699/543104/123186993/123162355/123182706/123071098
dosa00944	Flavone and flavonol biosynthesis	13/1711	55/15412	0.0061867	0.0384226	123060505/123091917/123189273/123039471/123183600/123105969/123062050/123069064/123049647/123069070/123168051/100415862/123077582	LOC123060505/LOC123091917/LOC123189273/LOC123039471/LOC123183600/LOC123105969/LOC123062050/LOC123069064/LOC123049647/LOC123069070/LOC123168051/LOC100415862/LOC123077582	dosa:Os01t0176200-01/dosa:Os03t0367101-00/dosa:Os03t0367101-00/dosa:Os03t0367101-00/dosa:Os10t0320100-01/dosa:Os03t0367101-00/dosa:Os03t0367101-00/dosa:Os01t0176200-01/dosa:Os04t0523600-01/dosa:Os01t0176200-01/dosa:Os03t0367101-00/dosa:Os01t0176200-01/dosa:Os01t0176200-01	13	3	123183600/123049647/123168051	10	123060505/123091917/123189273/123039471/123105969/123062050/123069064/123069070/100415862/123077582
