# Supplementary material for: Integrated transcriptome and metabolome analysis reveals that flavonoids function in wheat resistance to powdery mildew
Source: Front Plant Sci. 2023 Feb 1;14:1125194. doi: 10.3389/fpls.2023.1125194 (PMC9929363; doi:10.3389/fpls.2023.1125194)
Supplement: Supplementary file 5 [file Table_5.xlsx]

## Sheet: Sheet1
Table S5. Metabolome analysis data for all samples
Index	Q1 (Da)	Q3 (Da)	Molecular weight (Da)	Formula	Ionization model	Compounds	Class I	Class II	CAS	Level	JM229-0-1	JM229-0-2	JM229-0-3	JM229-pm-1	JM229-pm-2	JM229-pm-3	HHG46-0-1	HHG46-0-2	HHG46-0-3	HHG46-pm-1	HHG46-pm-2	HHG46-pm-3	QC01	QC02	QC03	CPD ID	KEGG map
Zmhp002409	611.16	491.12	610.153	C27H30O16	[M+H]+	Isoluteolin-6,8-di-C-glucoside	Flavonoids	Flavones	-	3	429089	550205	580687	69426.8	51527.6	15795.3	537018	725271	587806	16392.6	7840.78	4310.73	211106	213697	212538	-	-
Lmtp002822	535.14	499.12	534.137	C25H26O13	[M+H]+	Apigenin-6-C-arabinoside-8-C-xyloside*	Flavonoids	Flavones	-	1	2.96857e+06	3.30999e+06	3.73139e+06	2.00585e+06	1.5365e+06	1.42076e+06	4.45523e+06	4.10004e+06	5.13201e+06	2.97765e+06	2.31831e+06	2.4634e+06	2.51697e+06	2.54234e+06	2.51194e+06	-	-
Hmmp003156	595.16	313.07	594.159	C27H30O15	[M+H]+	Isovitexin-7-O-glucoside(Saponarin)	Flavonoids	Flavones	20310-89-8	1	3.90104e+07	3.99711e+07	3.62668e+07	2.15032e+07	1.40149e+07	8.06518e+06	3.4896e+07	3.88847e+07	3.95149e+07	3.6794e+06	2.33023e+06	4.80307e+06	2.71095e+07	2.76321e+07	2.73835e+07	C08064	-
pmb0628	613.18	451.1	612.169	C27H32O16	[M+H]+	Eriodictyol-8-C-glucoside-4'-O-glucoside	Flavonoids	Flavanones	-	3	601011	661812	936897	78330.2	36533.1	19085.3	858078	974661	1.04111e+06	41128	31833.2	19519.8	348758	351487	344156	-	-
MWSHY0189	433.113	271.066	432.106	C21H20O10	[M+H]+	Apigenin-7-O-glucoside(Cosmosiin)	Flavonoids	Flavones	578-74-5	3	778412	642902	850023	48640.9	97593.6	46540.6	1.37759e+06	1.13858e+06	1.38641e+06	301422	148704	246086	431498	440917	433764	C04608	ko00944
pmb2984	491.12	287.1	492.127	C23H24O12	[M-H]-	Eriodictyol-7-O-(6''-acetyl)glucoside	Flavonoids	Flavanones	-	3	65369.5	88237.8	133165	11251.5	6742.49	5068.57	95082.3	115661	115142	6304.45	7765	9129.67	43773.7	42707.8	43025.2	-	-
Zmyn003693	267.07	252.04	268.074	C16H12O4	[M-H]-	6-Hydroxy-2'-methoxyflavone	Flavonoids	Flavones	61546-59-6	3	5068.69	4598.76	5438.24	6762.73	6367.37	5114.14	4587.76	5940.39	5642.61	5477.87	5038.03	5316.34	4992.87	5035.51	4904.5	C15203	-
pme0088	285.04	151	286.048	C15H10O6	[M-H]-	Luteolin (5,7,3',4'-Tetrahydroxyflavone)	Flavonoids	Flavones	491-70-3	3	69207.4	66134	45734.3	10397.8	8761.74	8192.5	74654.2	80654.1	48530.6	11609.4	8299.89	9053.14	29447.9	28944.2	29753.6	C01514	ko00941,ko00944,ko01100,ko01110
Wbtn007603	299.056	284.032	300.063	C16H12O6	[M-H]-	9,11-dimethoxy-2h-[1,3]dioxolo[4,5-b]xanthen-10-one*	Flavonoids	Other flavonoids	-	1	556809	429495	407019	213375	153741	163792	682626	542414	529918	434040	289744	322363	365794	376417	372391	-	-
Hmgp003540	775.21	331.08	774.201	C36H38O19	[M+H]+	Tricin-4'-O-(β-guaiacylglycerol)ether-7-O-(6''-malonyl)glucoside	Flavonoids	Flavones	-	1	826634	987914	836013	1.0343e+06	956927	1.09932e+06	1.7604e+06	1.51224e+06	1.63356e+06	2.09177e+06	1.43435e+06	2.01883e+06	1.22891e+06	1.25114e+06	1.21326e+06	-	-
mws0064	287.06	135.05	288.063	C15H12O6	[M-H]-	Eriodictyol (5,7,3',4'-Tetrahydroxyflavanone)	Flavonoids	Flavanones	552-58-9	3	46247.9	39322	20486.2	10190.1	10658.3	7333.2	25876	27962.2	14323.6	9221.13	7497.17	7988.49	15665.2	15492.4	15189.5	C05631	ko00941,ko01100,ko01110
pmb2981	739.21	563.14	740.216	C33H40O19	[M-H]-	Vitexin-7-O-rutinoside	Flavonoids	Flavones	-	3	106321	91051.8	99713.2	64838.3	40543.4	23874.3	61099.6	62652	71017.5	25011.7	30125.1	30671.9	52607.4	53468.1	51770.3	-	-
Lmjp003295	479.12	317.07	478.111	C22H22O12	[M+H]+	6-Methoxykaempferol-3-O-glucoside*	Flavonoids	Flavonols	63422-27-5	1	428062	387883	575333	438533	301679	345434	243696	206295	177813	139862	124390	143093	727734	728200	749309	-	-
Lmjp002906	479.12	317.07	478.111	C22H22O12	[M+H]+	Rhamnetin-3-O-Glucoside*	Flavonoids	Flavonols	27875-34-9	1	428062	387883	575333	438533	301679	345434	243696	206295	177813	139862	124390	143093	727734	728200	749309	-	-
pmp000235	527.15	331.08	526.148	C27H26O11	[M+H]+	Salcolin B*	Flavonoids	Flavones	-	1	1.50842e+07	1.50341e+07	1.2479e+07	9.60447e+06	6.4067e+06	7.7253e+06	2.60786e+07	2.82038e+07	2.51673e+07	2.31418e+07	1.21252e+07	1.59056e+07	1.38102e+07	1.37461e+07	1.33636e+07	-	-
Lmnp002584	625.18	463.13	624.169	C28H32O16	[M+H]+	Hispidulin-8-C-(2''-O-glucosyl)glucoside	Flavonoids	Flavones	-	2	4.52464e+07	4.93189e+07	5.2326e+07	3.73382e+07	3.30528e+07	1.64936e+07	4.62372e+07	4.76496e+07	4.35894e+07	9.36136e+06	7.77572e+06	8.23831e+06	3.62214e+07	3.65645e+07	3.7514e+07	-	-
pmb0739	659.2	331.08	658.19	C32H34O15	[M+H]+	Tricin-4'-O-(syringyl alcohol)ether-7-O-glucoside	Flavonoids	Flavones	-	3	547400	570930	541905	857885	678844	819115	1.09553e+06	830824	862461	1.94719e+06	1.50565e+06	2.10643e+06	826689	816469	848036	-	-
pme0368	579.17	271.04	578.164	C27H30O14	[M+H]+	Apigenin-7-O-rutinoside (Isorhoifolin)*	Flavonoids	Flavones	552-57-8	1	1.62009e+06	1.44896e+06	1.47596e+06	477849	595546	502494	1.38085e+06	1.12824e+06	1.82895e+06	1.25528e+06	933441	1.12946e+06	920389	915088	951194	-	-
Hagn002801	385.08	85.03	386.1	C20H18O8	[M-H]-	5,6,7,5'-tetramethoxy-3',4'-methylenedioxyflavonoid	Flavonoids	Flavones	-	1	1.76137e+07	1.82331e+07	2.08964e+07	3.13515e+07	1.91364e+07	2.94802e+07	9.52793e+06	1.09002e+07	9.56641e+06	1.6071e+07	1.59042e+07	1.88403e+07	1.77761e+07	1.77014e+07	1.84021e+07	-	-
mws1073	595.17	457.13	594.159	C27H30O15	[M+H]+	Apigenin-6,8-di-C-glucoside (Vicenin-2)	Flavonoids	Flavones	23666-13-9	2	2.6562e+06	2.63399e+06	2.46831e+06	2.71112e+06	2.2082e+06	2.09352e+06	2.50111e+06	2.42565e+06	2.51784e+06	1.12149e+06	1.01319e+06	1.29598e+06	2.23592e+06	2.14679e+06	2.16655e+06	C10195	-
Hagn007569	401.18	59.01	402.132	C21H22O8	[M-H]-	5,6,7,3',4',5'-hexanmethoxyflavone	Flavonoids	Flavones	-	3	188291	242613	254192	38306.3	40312	55342.8	146485	84766.8	104561	29090.7	11433.3	11229.8	75821.4	77355.2	79248.2	-	-
Smhp003736	581.14	413.08	580.143	C26H28O15	[M+H]+	carlinoside*	Flavonoids	Flavones	59952-97-5	1	7.14822e+06	7.71933e+06	9.5933e+06	4.13792e+06	3.29144e+06	2.21152e+06	1.193e+07	1.4882e+07	1.21051e+07	2.51884e+06	3.0968e+06	2.99503e+06	6.07514e+06	6.33789e+06	6.29012e+06	C10026	-
pmp001309	465.1	303.1	464.096	C21H20O12	[M+H]+	6-Hydroxykaempferol-7-O-glucoside	Flavonoids	Flavonols	-	3	284061	358790	302084	160278	223804	166240	235284	274648	250043	136672	130792	104419	323115	337689	334605	-	-
mws0913	447.09	285.04	448.101	C21H20O11	[M-H]-	Kaempferol-3-O-galactoside (Trifolin)	Flavonoids	Flavonols	23627-87-4	3	482437	563550	619666	114538	96571.8	48180.6	452293	631172	382871	49824	44001.8	31638.5	220149	227142	230742	C12626	ko00944,ko01110
Hagn002504	355.07	85.03	356.09	C19H16O7	[M-H]-	5,7,5'-Trimethoxy-3',4'-methylenedioxyflavonoid	Flavonoids	Flavones	-	2	2.13883e+06	2.79319e+06	3.21173e+06	3.37395e+06	1.97137e+06	2.48496e+06	2.29984e+07	2.02242e+07	1.88894e+07	2.60964e+07	2.59457e+07	2.45308e+07	1.09932e+07	1.11267e+07	1.06223e+07	-	-
HJAP058	345.1	284.07	344.126	C19H20O6	[M+H]+	5,6,7,4'-Tetramethoxyflavanone	Flavonoids	Flavanones	2569-77-9	3	91438.9	69764.1	36570	45597.3	46564.4	44661.7	35489.9	27646.4	10259.7	23209.4	10357.5	17283.6	34499.5	35624.6	36189.3	C15118	-
Zmqp002952	773.21	465.1	773.213	C33H41O21+	[M]+	Delphinidin-3-O-rutinoside-7-O-glucoside	Flavonoids	Anthocyanidins	-	3	33821.4	10442	17984	2923.74	2950.93	14017.4	9439.12	12914.5	8247.51	6836.54	3363.9	5007.51	10971.6	10597.1	10458.7	-	-
HJAP024	611.16	593.15	610.154	C27H30O16	[M+H]+	Kaempferol-6,8-di-C-glucoside*	Flavonoids	Flavonols	-	3	503811	1.02459e+06	1.27697e+06	125230	67558.6	20313.6	1.27445e+06	1.49841e+06	1.20159e+06	21154.5	28594.3	43363.4	433645	431195	413680	-	-
Lmhn004976	299.06	284.02	300.063	C16H12O6	[M-H]-	Aracarpene 2*	Flavonoids	Isoflavones	-	1	614413	486624	415346	228724	144620	172145	679166	592393	533850	442639	318914	364875	395752	402423	382007	-	-
MWSHY0046	465.1	303.05	464.096	C21H20O12	[M+H]+	Quercetin-3-O-glucoside (Isoquercitrin)*	Flavonoids	Flavonols	482-35-9	3	245885	260281	372608	329366	230006	138215	166548	150573	189559	42377.7	44587.2	123829	233071	241516	229110	C05623	ko00944,ko01100,ko01110
Zmzp006906	673.19	331.08	672.184	C36H32O13	[M+H]+	Tricin-4'-O-[β-guaiacyl-(9''-O-p-coumaroyl)glycerol]ether	Flavonoids	Flavones	-	3	11524	12615.7	13019.7	27804.5	19062.2	25347.1	26841.6	14350.1	17548.4	37932	20638	22343.4	19996.1	19211.6	18997.8	-	-
pmb3012	461.11	299.06	462.116	C22H22O11	[M-H]-	Chrysoeriol-7-O-glucoside	Flavonoids	Flavones	19993-32-9	3	147284	128283	148944	55677.1	44381.6	23678.4	224523	271696	240454	56512.5	57654.8	55641.3	103151	97659.4	98997.5	-	-
Lmjp007790	329.1	314.08	328.095	C18H16O6	[M+H]+	5-Hydroxy-3,7,4'-trimethoxyflavone	Flavonoids	Flavones	-	3	23022.6	32798.4	17764.4	140166	144827	126449	58107.6	29077.1	8732.02	463732	410708	428074	173800	178227	168262	-	-
Lmgp004474	579.17	271.06	578.164	C27H30O14	[M+H]+	Genistein-7-O-galactoside-rhamnose*	Flavonoids	Isoflavones	-	1	1.37018e+06	1.44743e+06	1.65071e+06	448412	547404	552155	1.48717e+06	1.25614e+06	1.76407e+06	1.16027e+06	992558	1.20663e+06	973706	999681	1.03194e+06	-	-
pmn001642	503.08	459.1	504.09	C23H20O13	[M-H]-	Kaempferol-3-O-(2''-O-acetyl)glucuronide	Flavonoids	Flavonols	-	3	82991.6	278215	104118	2.69013e+06	1.10158e+06	695983	422501	223211	344945	1.13737e+06	521853	908816	666433	664796	700146	-	-
Lmnp202682	595.17	463.13	594.159	C27H30O15	[M+H]+	5,7,4'-Trihydroxy-8-methoxyflavone-6-C-[Xylosyl-(1-2)]-glucoside	Flavonoids	Flavones	-	1	2.16633e+07	2.35483e+07	2.8724e+07	1.5266e+07	1.17528e+07	1.01493e+07	2.29409e+07	2.70195e+07	2.11668e+07	2.41799e+06	1.52705e+06	2.32343e+06	1.41433e+07	1.45753e+07	1.50232e+07	-	-
Xmyn008071	299.06	284.03	300.063	C16H12O6	[M-H]-	Gnetifolin B*	Flavonoids	Flavones	140671-06-3	1	622748	505117	441798	239865	150790	185532	711941	605307	560014	440117	363980	383838	386234	398334	374477	-	-
HJN086	449.11	287.06	450.116	C21H22O11	[M-H]-	Eriodictyol-3'-O-glucoside*	Flavonoids	Flavanones	-	2	136071	107994	137299	26973.5	13265.5	12158.8	123047	152923	118799	10091.5	18528.7	15354.2	51359.4	49721.4	53083.2	-	-
Zbdp001892	268.103	136.061	267.09	C16H13NO3	[M+H]+	7-Methoxy-3-[1-(3-pyridyl)methylidene]-4-chromanone	Flavonoids	Other flavonoids	-	3	2.57817e+06	2.72352e+06	3.65708e+06	2.86539e+06	4.0399e+06	5.26438e+06	6.31204e+06	6.21959e+06	5.30759e+06	4.73622e+06	4.07435e+06	6.24457e+06	3.77688e+06	4.03603e+06	3.90665e+06	-	-
mws0914	271.06	151	272.068	C15H12O5	[M-H]-	3,5,7-Trihydroxyflavanone (Pinobanksin)	Flavonoids	Flavanonols	548-82-3	3	100476	53929.3	57092.8	32016	20354.6	18093.6	62956.8	49680.2	42163.2	56977.1	45334.8	52742.7	43659.2	40859.5	42074.6	C09826	ko00941
MWS20148	433.11	271.07	432.106	C21H20O10	[M+H]+	Apigenin-4'-O-glucoside	Flavonoids	Flavones	-	3	834497	766284	810328	68394.3	103510	77104.6	1.15921e+06	1.43518e+06	1.61347e+06	275240	271667	318152	493825	516414	528040	-	-
pmb1466	511.12	331.08	510.116	C26H22O11	[M+H]+	Tricin-4'-O-syringic acid	Flavonoids	Flavones	-	3	110056	98759.6	72892.3	45686.6	38968.1	53610.4	93977.4	106214	109355	153347	72909.9	105451	83729	83057.4	78590.1	-	-
MWSslk101	225.09	147.05	224.084	C15H12O2	[M+H]+	4-Hydroxychalcone	Flavonoids	Chalcones	20426-12-4	3	317049	245783	324631	58831.9	48167.4	110103	273170	289578	339924	80575.7	46019.2	48686.4	119642	127268	127581	C14231	-
Lmgp004829	493.13	331.08	492.127	C23H24O12	[M+H]+	5,7,4'-Trihydroxy-6,8-dimethoxyisoflavone-7-O-galactoside*	Flavonoids	Isoflavones	-	1	3.07693e+07	2.4477e+07	2.99157e+07	1.59007e+07	1.73888e+07	1.3943e+07	3.9393e+07	2.96618e+07	3.80103e+07	2.09944e+07	1.37708e+07	1.72838e+07	2.40595e+07	2.58518e+07	2.45454e+07	-	-
Zmxp003107	611.16	287.06	610.153	C27H30O16	[M+H]+	Luteolin-7,3'-di-O-glucoside	Flavonoids	Flavones	52187-80-1	3	566599	456696	666063	40318.3	44153	38599.9	776179	592889	629941	102077	68644.7	111657	317449	309780	333757	-	-
pmp000239	595.13	505.09	594.122	C26H26O16	[M+H]+	Luteolin-6-C-(5''-glucuronyl)xyloside	Flavonoids	Flavones	-	3	439190	1.1765e+06	1.46944e+06	621401	703696	616135	187513	548012	450816	450790	395658	620292	1.0957e+06	1.04364e+06	1.0147e+06	-	-
Hmgp002036	479.12	317.06	478.111	C22H22O12	[M+H]+	Nepetin-7-O-glucoside(Nepitrin)	Flavonoids	Flavones	569-90-4	1	312211	400473	467925	541236	337372	336486	226102	175502	227851	126793	107290	104037	744594	795012	741487	-	-
Zmhn002173	755.2	455.1	756.211	C33H40O20	[M-H]-	Saponarin-4'-O-glucoside	Flavonoids	Flavones	-	3	44506.3	34746.7	48421.4	4325.52	3723.13	2250.95	24255.3	33242	25593.1	9	9	9	15349.4	15453.2	16482.7	-	-
HJAP023	773.22	611.17	772.206	C33H40O21	[M+H]+	Kaempferol-6,8-di-C-glucoside-7-O-glucoside	Flavonoids	Flavonols	-	2	2.06564e+06	2.09158e+06	5.43368e+06	25986.3	12055.4	4406.28	4.80803e+06	5.9592e+06	5.55319e+06	34342.6	17939	12376.4	1.16179e+06	1.09876e+06	1.19424e+06	-	-
HJAP026	625.18	463.13	624.169	C28H32O16	[M+H]+	Chrysoeriol-6-C-glucoside-4'-O-glucoside	Flavonoids	Flavones	-	1	1.88419e+06	2.30056e+06	1.93615e+06	1.40696e+06	756706	394125	2.15523e+06	2.27487e+06	1.74921e+06	246126	186053	160783	1.33294e+06	1.38123e+06	1.26946e+06	-	-
Lmhp003658	577.15	329.1	576.148	C27H28O14	[M+H]+	Monohydroxy-trimethoxyflavone-O-(6''-malonyl)glucoside	Flavonoids	Flavones	-	3	31308.7	130586	110083	41744.8	20842.5	123578	34118.2	150951	130327	199333	115175	200400	42430.8	45439.5	42050.2	-	-
Lmlp002990	595.17	313.07	594.159	C27H30O15	[M+H]+	Isosaponarin(Isovitexin-4'-O-glucoside)	Flavonoids	Flavones	19416-87-6	3	4.62084e+06	4.81868e+06	4.30213e+06	1.98274e+06	2.08706e+06	1.46591e+06	3.52574e+06	4.30903e+06	3.57449e+06	164734	138464	540246	2.67422e+06	2.48217e+06	2.68021e+06	-	-
Lmtn002997	493.1	331.05	494.106	C22H22O13	[M-H]-	Mearnsetin-3-O-glucoside	Flavonoids	Flavones	-	3	21449.3	14138.8	15115.1	18392.8	17505	17714.8	97596.6	79608.2	84989.7	131783	105307	105874	45659	44012.7	47997	-	-
pmb0639	757.22	595.2	756.211	C33H40O20	[M+H]+	Apigenin-8-C-glucoside-7-O-Sophoroside	Flavonoids	Flavones	-	3	1.16027e+07	1.33977e+07	1.46403e+07	717911	626081	430652	9.00252e+06	1.0104e+07	1.04455e+07	353361	224054	340835	3.9293e+06	4.01414e+06	4.27586e+06	-	-
Lmjp003044	479.12	317.06	478.111	C22H22O12	[M+H]+	Isorhamnetin-3-O-Glucoside	Flavonoids	Flavonols	5041-82-7	3	441202	523196	700046	678376	362413	379998	288129	281436	356088	188767	115345	170662	834367	883584	809201	-	-
Hmgp002148	479.12	317.06	478.111	C22H22O12	[M+H]+	Nepetin-7-O-alloside*	Flavonoids	Flavones	-	2	441202	523196	700046	678376	362413	379998	288129	281436	356088	188767	115345	170662	834367	883584	809201	-	-
pmb3053	523.12	329.2	524.132	C27H24O11	[M-H]-	Tricin-4'-O-eudesmic acid	Flavonoids	Flavones	-	1	1.21028e+06	1.03833e+06	998063	1.38859e+06	816067	1.03298e+06	1.5598e+06	1.32193e+06	1.37269e+06	1.39253e+06	1.06003e+06	1.3051e+06	1.12054e+06	1.0269e+06	1.0962e+06	-	-
pmp000588	549.12	463.12	548.117	C25H24O14	[M+H]+	Diosmetin-7-O-(6''-malonyl)glucoside	Flavonoids	Flavones	-	1	108844	122063	118880	61266.8	55400.7	54237.9	178709	175838	192893	140906	102314	111733	113537	107197	117219	-	-
Lmhp003162	787.23	625.17	786.222	C34H42O21	[M+H]+	Chrysoeriol-6,8-di-C-glucoside-4'-O-glucoside	Flavonoids	Flavones	-	2	3.91381e+06	4.33531e+06	6.18209e+06	171850	113669	61464.5	5.01778e+06	6.4802e+06	5.89736e+06	63845.1	48268.3	49757.1	1.43688e+06	1498873	1.57204e+06	-	-
mws0059	609.15	301.04	610.153	C27H30O16	[M-H]-	Quercetin-3-O-rutinoside (Rutin)	Flavonoids	Flavonols	153-18-4	3	41386.6	48918.2	42083	66301.8	69896.2	65628.5	39666.1	36473.2	36358	24088.1	22768.1	19985.9	55800.2	58871	61066.2	C05625	ko00944,ko01100,ko01110
pmb0592	771.23	463.2	770.227	C34H42O20	[M+H]+	Chrysoeriol-7-O-rutinoside-5-O-glucoside	Flavonoids	Flavones	-	2	144124	151529	151536	39192.9	14793.9	29424	254356	307427	253276	50833.9	42897	55829.7	77966.7	80775.9	85376	-	-
mws1474	345.1	284.07	344.09	C18H16O7	[M+H]+	5,7-Dihydroxy-3',4',5'-trimethoxyflavone	Flavonoids	Flavones	18103-42-9	3	121796	91871.1	41956.5	54384.5	63873.8	49141.2	42170.3	32371.4	13384.2	30726.2	14209.1	20784.6	47839.4	44691.6	43806.4	C19807	-
Lmgp004152	595.17	445.11	594.159	C27H30O15	[M+H]+	Diosmetin-8-C-(2''-O-arabinosyl)glucoside	Flavonoids	Flavones	-	1	2.16136e+07	2.14017e+07	2.13508e+07	1.09499e+07	9.7066e+06	5.78501e+06	1.50555e+07	1.8824e+07	1.74815e+07	1.47243e+06	1.01773e+06	1.71137e+06	1.16979e+07	1.20194e+07	12809982	-	-
pmb0738	699.19	331.08	698.185	C34H34O16	[M+H]+	Tricin-7-O-(2''-Sinapoyl)glucoside	Flavonoids	Flavones	-	2	71094.5	63910.7	57234.2	92957.9	96252.4	89578	107094	118122	104173	97880.8	93292	121080	76037.9	80319.9	83551	-	-
mws0066	315.05	151	316.058	C16H12O7	[M-H]-	Isorhamnetin; 3'-Methoxy-3,4',5,7-Tetrahydroxyflavone	Flavonoids	Flavonols	480-19-3	1	10500.5	6605.35	4644.54	45765.6	49209.4	33951.5	33036.1	11669.7	10933.1	20165.6	26736.8	43008.6	255450	274985	250676	C10084	-
pmb0691	757.22	431.4	756.211	C33H40O20	[M+H]+	Isoorientin-7-O-(2''-rhamnosyl)glucoside	Flavonoids	Flavones	-	3	259018	297323	498112	31543.1	21390	5736.63	517409	726060	614457	16517.8	23097.5	19125.9	149529	135288	140611	-	-
mws1299	449.11	299.05	448.101	C21H20O11	[M+H]+	Luteolin-8-C-glucoside (Orientin)	Flavonoids	Flavones	28608-75-5	2	1.32273e+07	1.36125e+07	1.86545e+07	5.41111e+06	4.01751e+06	1.76585e+06	1.03343e+07	1.56805e+07	1.37487e+07	625231	487100	612712	8.33497e+06	8.98139e+06	8.15498e+06	C10114	-
pmb0662	787.21	463.1	786.201	C37H38O19	[M+H]+	Isoorientin-7-O-(6''-feruloyl)glucoside	Flavonoids	Flavones	-	3	1.95475e+06	1.71692e+06	2.81469e+06	77349.7	126698	20767.8	5.69571e+06	5.30952e+06	5.35848e+06	105785	39855.6	60410.3	1.86737e+06	1.94798e+06	1.75603e+06	-	-
pmp000398	581.19	419.13	580.179	C27H32O14	[M+H]+	Liquiritigenin-7,4'-O-diglucoside	Flavonoids	Flavanones	-	3	62327.3	63323.9	56990.9	17832.6	16371.3	10551.4	8.29281e+06	6.31071e+06	6.98748e+06	6.93618e+06	4.9859e+06	5.87854e+06	2.18059e+06	2.0842e+06	2.31297e+06	-	-
pma0795	551.1	303.05	550.096	C24H22O15	[M+H]+	Tricetin-5-O-(6''-malonyl)glucoside	Flavonoids	Flavones	-	3	134377	147249	136207	103337	104138	84671	208964	174600	177508	170642	135626	173640	127732	125379	115403	-	-
pmb1312	689.21	331.08	688.2	C33H36O16	[M+H]+	Tricin-4'-O-(guaiacylglycerol)ether-7-O-glucoside	Flavonoids	Flavones	-	1	1.86683e+07	1.88211e+07	1.71643e+07	1.35239e+07	1.49269e+07	1.52119e+07	1.35027e+07	1.28265e+07	1.47766e+07	1.24124e+07	1.08662e+07	1.12991e+07	1.45551e+07	1.61929e+07	1.55132e+07	-	-
pmb0624	611.16	431.1	610.153	C27H30O16	[M+H]+	Isoorientin-7-O-glucoside	Flavonoids	Flavones	-	1	4.51847e+06	5.37485e+06	7.9198e+06	579918	340837	59522.4	7.75645e+06	7.8057e+06	8.20799e+06	233728	179522	138546	2.24427e+06	2.47764e+06	2.28367e+06	-	-
Lmfn004093	435.13	315.09	436.137	C21H24O10	[M-H]-	Phloretin-4'-O-glucoside (Trilobatin)	Flavonoids	Chalcones	4192-90-9	3	364809	284437	264812	61719.8	51434.1	57871.6	141230	141204	149646	88218.4	70121.3	78058	113477	101880	108123	-	-
Zmzp006857	569.16	331.08	568.158	C29H28O12	[M+H]+	Tricin-4'-O-[β-guaiacyl-(9''-O-acetyl)glycerol]ether	Flavonoids	Flavones	-	1	1.10707e+06	816412	543803	1.12071e+06	1.17046e+06	1.4059e+06	6.13034e+06	3.65835e+06	3.32526e+06	7.34081e+06	3.61108e+06	4.96379e+06	2.2607e+06	2.04785e+06	2.2418e+06	-	-
Wagp004517	521.17	359.11	520.158	C25H28O12	[M+H]+	Retusin 7-O-Glucoside	Flavonoids	Flavones	-	1	260894	251708	218601	447569	660036	893703	318807	260455	287363	1.17384e+06	803774	1.13798e+06	443358	395772	422370	-	-
pmp001311	627.16	303.1	626.148	C27H30O17	[M+H]+	6-Hydroxykaempferol-7,6-O-Diglucoside	Flavonoids	Flavonols	-	3	229990	212926	206999	25491.6	22833.9	16508.8	112082	98432.2	113351	27817.6	13509.5	18501.7	78366.6	87738.9	82333.7	-	-
pmn001583	609.15	300.03	610.153	C27H30O16	[M-H]-	Quercetin-3-O-robinobioside	Flavonoids	Flavonols	52525-35-6	3	46442.8	48565.2	60092.5	70061.4	87081.2	79894.4	44770.1	44431.7	41865.2	33376.8	29094.2	19947.3	79880.3	74462.6	71434.7	-	-
MWSHY0008	433.11	313.07	432.106	C21H20O10	[M+H]+	Apigenin-6-C-glucoside (Isovitexin)*	Flavonoids	Flavones	38953-85-4	1	3.67459e+07	4.86304e+07	5.27557e+07	2.01533e+07	1.53597e+07	1.02975e+07	3.98514e+07	4.22549e+07	3.87383e+07	1.67689e+06	1.42251e+06	2.3148e+06	2.72268e+07	2.62793e+07	2.43181e+07	C01714	ko00944
pmb2979	549.12	387.1	550.132	C25H26O14	[M-H]-	Hesperetin-7-O-(6''-malonyl)glucoside	Flavonoids	Flavanones	-	3	144239	167609	166240	73203.4	76206.8	78597.8	281129	292005	320128	138113	96846.7	111486	145330	129776	135722	-	-
mws0072	433.11	271.06	432.106	C21H20O10	[M+H]+	Apigenin-5-O-glucoside	Flavonoids	Flavones	28757-27-9	3	3.16666e+06	3.55731e+06	4.00298e+06	1.17438e+06	950313	452260	2.90413e+06	3.59457e+06	2.85352e+06	54423	81027.2	138957	1.76245e+06	1.96923e+06	1.81717e+06	-	-
pmp001106	595.17	577.16	594.159	C27H30O15	[M+H]+	Vitexin-2''-O-glucoside	Flavonoids	Flavones	61360-94-9	1	420546	439084	561906	198514	111564	88561.6	1.3409e+06	1.4351e+06	1.5495e+06	196324	155517	209979	433284	465570	415483	C04024	ko00944
Zmxp005470	579.13	331.08	578.127	C26H26O15	[M+H]+	Tricin-7-O-(6''-O-malonyl)glucoside	Flavonoids	Flavones	-	1	2.83104e+07	2.59348e+07	2.66442e+07	2.62738e+07	2.72439e+07	2.63179e+07	3.57061e+07	3.08131e+07	3.44055e+07	3.98745e+07	2.58367e+07	3.53593e+07	2.68291e+07	2.9427e+07	2.65085e+07	-	-
mws0089	447.09	285.04	448.101	C21H20O11	[M-H]-	Kaempferol-7-O-glucoside	Flavonoids	Flavonols	16290-07-6	3	136156	104139	191223	49985.1	30323.4	14703.5	83227.9	154788	74562.8	13141.6	10169.8	15397.9	54335.3	51330.5	48373.5	-	-
pmp000238	581.15	383.07	580.143	C26H28O15	[M+H]+	Luteolin-6-C-arabinoside-7-O-glucoside	Flavonoids	Flavones	-	3	3.88821e+06	2.55615e+06	4.38933e+06	490348	420660	212866	1.87761e+06	2.68934e+06	1.61497e+06	98033	92647.2	98606.9	1.33557e+06	1.50074e+06	1.42022e+06	-	-
Zmjp003179	581.15	449.11	580.143	C26H28O15	[M+H]+	Orientin-2''-O-xyloside	Flavonoids	Flavones	-	2	9.15379e+06	8.7621e+06	1.00588e+07	2.16624e+06	2.05053e+06	488155	7.91417e+06	8.90952e+06	5.08366e+06	245881	157574	262844	3.42757e+06	3.57306e+06	3.84453e+06	-	-
MWSHY0064	625.17	317.07	624.169	C28H32O16	[M+H]+	Isorhamnetin-3-O-neohesperidoside*	Flavonoids	Flavonols	55033-90-4	3	108656	81232.3	48942.9	182347	391196	292162	78419.7	93051.4	50885.3	173480	107709	106218	274274	244186	254755	-	-
MWSHY0202	237.09	135.05	236.084	C16H12O2	[M+H]+	6-Methylflavone	Flavonoids	Flavones	29976-75-8	3	55947.5	69676.4	11219	33291.7	27155.2	26357.3	86440.8	96302	9194.15	60063.2	35119.3	41429.6	52250.3	55975.4	49591.5	-	-
pmp001110	535.14	517.13	534.137	C25H26O13	[M+H]+	Apigenin-6-C-xyloside-8-C-arabinoside	Flavonoids	Flavones	-	1	1.02788e+06	1.25327e+06	1.15542e+06	574342	514757	549474	1.36063e+06	1.39553e+06	1.47567e+06	830695	826060	1.02623e+06	845794	841434	756084	-	-
Lmjp004941	301.07	286.05	300.063	C16H12O6	[M+H]+	3,5,4'-Trihydroxy-7-methoxyflavone (Rhamnocitrin)*	Flavonoids	Flavonols	569-92-6	1	446813	345067	282168	136524	109548	120697	620195	553767	482345	428341	238259	320902	288909	315835	280680	C17059	-
Hmgp002189	463.13	301.07	462.116	C22H22O11	[M+H]+	Hispidulin-7-O-glucoside(Homoplantaginin)*	Flavonoids	Flavones	17680-84-1	1	3.7737e+06	4.03262e+06	4.36504e+06	668863	879153	383880	9.1785e+06	8.48688e+06	8.55449e+06	1.4384e+06	1.25431e+06	1.00212e+06	3.01868e+06	3.38987e+06	3.07922e+06	C17762	-
Lmzp004885	331.08	315.05	330.074	C17H14O7	[M+H]+	Tricin (5,7,4'-Trihydroxy-3',5'-dimethoxyflavone)	Flavonoids	Flavones	520-32-1	1	7.83526e+06	6.4018e+06	4.89189e+06	4.30933e+06	3.04123e+06	3.89663e+06	9.66415e+06	9.69648e+06	7.38703e+06	9.06233e+06	4.79539e+06	7.07649e+06	5.58652e+06	6.08821e+06	5.38751e+06	C10193	-
Lmgp004539	655.188	331.08	654.18	C29H34O17	[M+H]+	5,7,4'-Trihydroxy-6,8-dimethoxyisoflavone-7-O-galactoside-glucoside*	Flavonoids	Isoflavones	-	1	329638	590910	553171	52225.1	51710.9	25642	1.18655e+06	1.23631e+06	1.2603e+06	178482	56732.5	78168.1	319539	332766	293426	-	-
pmb3042	491.12	329.1	492.127	C23H24O12	[M-H]-	Tricin-5-O-Glucoside	Flavonoids	Flavones	32769-00-9	3	611081	543103	517739	685663	693643	692144	3.05035e+06	2.22877e+06	2.72669e+06	4.15671e+06	3.99244e+06	3.59706e+06	1.70703e+06	1.52375e+06	1.70342e+06	-	-
Zbsp005869	345.1	315.05	344.09	C18H16O7	[M+H]+	7,4'-Dihydroxy-3,5,3'-trimethoxyflavone	Flavonoids	Flavones	-	3	34295.8	21693.5	16085.9	15751.9	16766.1	12999.3	10268.7	8710.98	3208.19	7573.05	3324.81	6335.32	12107	11706.6	10679.8	-	-
pmb0713	655.19	331.08	654.18	C29H34O17	[M+H]+	Tricin-7-O-(2''-O-glucosyl)glucoside*	Flavonoids	Flavones	-	2	178624	143611	128545	230088	341715	337267	249155	185544	197050	552860	276035	224784	189044	211259	189576	-	-
Lmyn004037	601.12	439.09	602.127	C28H26O15	[M-H]-	Eriodictyol-7-O-(6''-O-galloyl)glucoside	Flavonoids	Flavanones	-	3	16235.3	5878.85	4580.01	24273.7	47976.8	16957.7	5277.77	5183.27	4021.85	32223	28070.4	52091.5	19380.2	19028.3	17150.6	-	-
pmb2586	593.13	285.6	594.137	C30H26O13	[M-H]-	Gallocatechin-(4α→8)-catechin	Flavonoids	Flavanols	-	3	10941.9	11235.9	9459.78	8386.23	7151.83	4028.92	12049.5	12381.8	10879.7	2235.84	3176.94	3486.55	7625.1	6779.65	7606.78	-	-
pmp000234	527.15	331.08	526.148	C27H26O11	[M+H]+	Salcolin A*	Flavonoids	Flavones	-	1	2.26083e+07	2.06798e+07	1.66032e+07	1.45403e+07	1.03648e+07	1.28739e+07	2.5656e+07	2.5538e+07	2.55447e+07	2.26421e+07	1.21792e+07	1.60242e+07	1.71273e+07	1.50231e+07	1.63933e+07	-	-
Lmhp002800	641.17	317.07	640.164	C28H32O17	[M+H]+	2'-Hydoxy-5-methoxyGenistein-4',7-O-diglucoside	Flavonoids	Isoflavones	-	3	6383.22	39122.4	4510.22	63961.3	111377	81628.4	8441.92	11696.1	6102.24	145427	90996	78096.3	64396.9	59984.1	68478.9	-	-
MWSslk046	299.09	256.08	298.084	C17H14O5	[M+H]+	Apigenin-7,4'-dimethyl ether	Flavonoids	Flavones	5128-44-9	3	5516.54	30372.9	27614.2	1658.13	2038.69	2160.31	2905.17	1979.41	1308.05	71057.7	41518.8	40474.2	12190.5	11249.6	12840.7	C10019	-
Lmhp206353	493.13	331.08	492.127	C23H24O12	[M+H]+	Tricin-4'-O-glucoside	Flavonoids	Flavones	-	3	7.18252e+06	7.2829e+06	9.97886e+06	4.70042e+06	4.51649e+06	3.71266e+06	9.60379e+06	1.16497e+07	9.79328e+06	4.76229e+06	4.06533e+06	3.9943e+06	6.05239e+06	5.91021e+06	6.68623e+06	-	-
pmp000013	507.15	345.09	506.142	C24H26O12	[M+H]+	Eupatilin-7-O-glucoside	Flavonoids	Flavones	-	2	628695	497133	356784	443367	855532	569409	283126	196877	93315.1	173268	113903	118789	372847	425490	407501	-	-
HJAP120	625.166	317.066	624.169	C28H32O16	[M+H]+	Rhamnetin-3-O-Rutinoside*	Flavonoids	Flavonols	-	3	78437.4	101136	83641.4	210907	343084	282505	86373.2	78167.8	72798.9	135849	111434	107270	269643	263372	298125	-	-
mws0046	579.17	271.06	580.179	C27H32O14	[M-H]-	Naringenin-7-O-Neohesperidoside(Naringin)	Flavonoids	Flavanones	10236-47-2	3	21841.2	28989.4	22394.6	13441.5	8826.85	11056.3	21329.1	21594.9	18594	19867.6	20335.5	16953.4	16670.8	17536.1	19018.6	C09789	ko00941
pmb1108	773.21	593	772.206	C33H40O21	[M+H]+	Luteolin-6,8-di-C-glucoside-7-O-glucoside	Flavonoids	Flavones	-	2	562722	693755	1.44928e+06	9	9	9	1.26076e+06	1.63476e+06	1.45689e+06	7359.57	4708.28	5354.56	375428	333192	336177	-	-
mws0061	463.09	300.03	464.096	C21H20O12	[M-H]-	Quercetin-3-O-galactoside (Hyperin)	Flavonoids	Flavonols	482-36-0	3	845007	974961	961730	966145	730728	432336	383632	455327	437480	80197.7	83132.2	68110.7	711956	631221	636089	C10073	-
pmb0565	509.13	347.08	508.122	C23H24O13	[M+H]+	Syringetin-3-O-glucoside	Flavonoids	Flavonols	40039-49-4	3	421219	476519	462043	85467.3	91916.1	111573	449716	403786	457850	337022	243224	327277	357502	311268	331967	-	-
Lmtp002474	565.16	427.1	564.148	C26H28O14	[M+H]+	Apigenin-6-C-(2''-glucosyl)arabinoside	Flavonoids	Flavones	-	2	3.9437e+07	4.20042e+07	4.72901e+07	2.46898e+07	2.29153e+07	2.05808e+07	4.36969e+07	4.68969e+07	5.12565e+07	2.51531e+07	2.23625e+07	2.77655e+07	3.22151e+07	3.13345e+07	3.56848e+07	-	-
Lmtp004044	597.14	303.04	596.138	C26H28O16	[M+H]+	Quercetin-3-O-apiosyl(1→2)galactoside	Flavonoids	Flavonols	-	3	17429.2	15180.2	17497.6	9873.01	11405.6	9437.43	12507.3	11540.4	21376.3	4940.77	12794.7	4107.56	14009.9	14505.4	12652.7	-	-
pmb0745	497.14	331.08	496.137	C26H24O10	[M+H]+	Tricin-4'-O-syringyl alcohol	Flavonoids	Flavones	-	1	4.44703e+06	3.73027e+06	3.71461e+06	2.33111e+06	2.20436e+06	2.72958e+06	5.14411e+06	5.39729e+06	5.09538e+06	6.26203e+06	3.49041e+06	5.35278e+06	3.85039e+06	3.36505e+06	3.49257e+06	-	-
Hmgp002121	609.18	463.08	608.153	C31H28O13	[M+H]+	Hispidulin-7-O-(6''-O-p-Coumaroyl)Glucoside	Flavonoids	Flavones	-	3	3.48096e+06	3.74423e+06	4.39069e+06	1.5528e+06	2.06256e+06	1.44151e+06	4.77893e+06	5.51306e+06	5.09663e+06	2.78354e+06	1.85924e+06	2.32993e+06	2.43262e+06	2.64721e+06	2.29503e+06	-	-
Hmgp002238	493.14	331.08	492.127	C23H24O12	[M+H]+	Jaceosidin-7-O-Glucoside*	Flavonoids	Flavones	25474-11-7	1	2.69332e+07	2.00999e+07	3.05843e+07	1.20699e+07	1.11553e+07	1.08639e+07	3.11804e+07	2.95462e+07	4.31722e+07	1.52897e+07	1.27276e+07	1.82006e+07	2.03005e+07	1.83287e+07	1.76934e+07	-	-
pma2088	627.16	465	626.148	C27H30O17	[M+H]+	Quercetin-3,4'-O-di-glucoside	Flavonoids	Flavonols	29125-80-2	3	69895.4	59192.7	76011.8	13417.8	17567.9	8140.07	46362.3	48227.1	49021.3	10519.4	6587.91	10137	25217.8	28658.1	25466.9	-	-
pmb0620	787.23	625.1	786.222	C34H42O21	[M+H]+	Chrysoeriol-6,8-di-C-glucoside-7-O-glucoside	Flavonoids	Flavones	-	3	3.77187e+06	4.98214e+06	7.01821e+06	192137	142782	50956.9	4.87038e+06	6.46399e+06	6.76794e+06	91073.4	71918.5	64462.8	1.58122e+06	1.53779e+06	1.76279e+06	-	-
Zbdp002220	333.12	171.06	332.111	C14H20O9	[M+H]+	2,6-Dimethoxypydroquinone-1-O-glucoside	Flavonoids	Other flavonoids	-	2	740096	629583	622781	523453	629773	701907	361074	366026	377023	683683	486391	570212	553287	632737	563845	-	-
Hmpp002612	611.16	287.05	610.153	C27H30O16	[M+H]+	Luteolin-7-O-gentiobioside	Flavonoids	Flavones	-	3	1.71243e+06	1.4344e+06	1.92859e+06	368149	228253	62240	1.75448e+06	2.62664e+06	2.10843e+06	64248.9	46163.7	53162.3	864488	855704	754647	-	-
Lmtp002942	535.14	499.12	534.137	C25H26O13	[M+H]+	Apigenin-6,8-di-C-arabinoside*	Flavonoids	Flavones	-	1	2.18327e+06	2.28834e+06	2.57894e+06	1.49071e+06	1.05776e+06	1.38336e+06	2.85341e+06	3.46375e+06	4.05912e+06	1.78935e+06	1.70125e+06	2.50467e+06	1.84342e+06	1.62387e+06	1.85962e+06	-	-
mws1292	565.16	409.09	564.148	C26H28O14	[M+H]+	Isoschaftoside	Flavonoids	Flavones	52012-29-0	3	3.20228e+07	3.57637e+07	3.74662e+07	2.25065e+07	2.1001e+07	1.87658e+07	3.93493e+07	4.00895e+07	4.76783e+07	2.38213e+07	2.09069e+07	2.28547e+07	2.45998e+07	2.85756e+07	2.67329e+07	-	-
pmb0719	659.2	331.08	658.19	C32H34O15	[M+H]+	Tricin-4'-O-(syringyl alcohol)ether-5-O-glucoside	Flavonoids	Flavones	-	1	1.03574e+06	1.2323e+06	953250	1.09627e+06	1.38538e+06	1.38876e+06	964181	1.81959e+06	1.35585e+06	2.66056e+06	1.79172e+06	2.18119e+06	1.37844e+06	1.26966e+06	1.47551e+06	-	-
Hmcp001578	641.17	479.11	640.164	C28H32O17	[M+H]+	Isorhamnetin-3,7-O-diglucoside	Flavonoids	Flavonols	6758-51-6	3	114186	78686	108072	29351.7	25793.9	23877.7	84759.3	80937.2	55865.3	33742.9	32881.2	34929.1	56938.1	52421.7	49009.1	-	-
pmb0636	581.15	431.3	580.143	C26H28O15	[M+H]+	Orientin-7-O-arabinoside	Flavonoids	Flavones	-	1	1.52882e+06	1.53931e+06	1.77817e+06	645999	526855	390992	1.9593e+06	2.50775e+06	2.56633e+06	427890	489718	499132	1.06007e+06	1.1048e+06	1.22506e+06	-	-
pmb2999	461.11	299.1	462.116	C22H22O11	[M-H]-	Chrysoeriol-5-O-glucoside	Flavonoids	Flavones	-	3	364525	457638	537372	354611	349750	144013	242594	306683	214853	14598.8	25432.4	21522.6	230411	222855	257000	-	-
Zmxp002867	625.17	301.07	624.169	C28H32O16	[M+H]+	Chrysoeriol-5,7-di-O-glucoside	Flavonoids	Flavones	-	3	1.70071e+06	2.03767e+06	1.72898e+06	807792	791997	273854	1.28716e+06	1.4298e+06	1.55793e+06	166669	117903	182997	839848	975354	939744	-	-
Lmzn001894	461.07	285.04	462.08	C21H18O12	[M-H]-	Kaempferol-3-O-glucuronide*	Flavonoids	Flavonols	22688-78-4	3	43940.9	79625	56953.1	59007.5	42027.1	30657.6	28384.2	58194.6	35890.6	7788.53	11001	6869.36	30203.1	33842.4	29142	-	-
pmb3039	703.13	329.2	704.138	C35H28O16	[M-H]-	Tricin-4'-O-oxalic acid-7-O-(p-coumaroyl)shikimic acid	Flavonoids	Flavones	-	3	286126	242612	238066	170552	95102.3	121135	420782	430271	417847	262331	172995	180504	226117	202799	194058	-	-
MWSHY0137	273.08	153.02	272.068	C15H12O5	[M+H]+	Naringenin (5,7,4'-Trihydroxyflavanone)*	Flavonoids	Flavanones	480-41-1	3	60567.7	38394.4	30160.7	18929.7	10659.7	37685.3	59237	45104.4	32611	63768.6	33099.3	49262.6	36827.6	31441.3	33581.9	C00509	ko00941,ko00943,ko01100,ko01110
pmp000127	625.18	607.17	624.169	C28H32O16	[M+H]+	Chrysoeriol-6,8-di-C-glucoside	Flavonoids	Flavones	-	3	1.34689e+06	1.60367e+06	1.30832e+06	2.33792e+06	1.89405e+06	1.45951e+06	725136	888391	1.00353e+06	429642	360834	337820	1.34152e+06	1.24481e+06	1.4603e+06	-	-
pmp000117	433.15	403.11	432.142	C22H24O9	[M+H]+	3,5,6,7,8,3',4'-Heptamethoxyflavone	Flavonoids	Flavonols	1178-24-1	3	1697.72	1857.58	8255.07	9	9	9	3514.91	2362.27	3349.94	4107.89	1213.88	1124.45	1803.08	2114.69	1924.6	-	-
pmb3032	561.12	329.1	562.132	C26H26O14	[M-H]-	Tricin-7-O-(2''-Malonyl)rhamnoside	Flavonoids	Flavones	-	2	691008	484281	452656	637285	349603	488918	569149	558727	585810	651029	458249	439311	466888	448344	522759	-	-
Zmgp002582	757.22	433.11	756.211	C33H40O20	[M+H]+	kaempferol-3-O-β-glucopyranosyl (1 → 2)-β-galactopyranoside 7-O-α-rhamnopyranoside	Flavonoids	Flavonols	-	3	394693	567330	591284	97913.6	77371.9	63681.3	394124	315619	322500	22123.5	22390.2	25782.5	213436	215585	185787	-	-
Hmmp004965	463.124	301.07	462.116	C22H22O11	[M+H]+	Diosmetin-7-O-glucoside*	Flavonoids	Flavones	20126-59-4	1	3.86042e+06	4.00932e+06	3.32683e+06	766071	920016	341911	8.94668e+06	9.86849e+06	9.8682e+06	1.49458e+06	1.16834e+06	1.30393e+06	3.32263e+06	3.41197e+06	2.9102e+06	-	-
Hajp007218	301.07	286.05	300.063	C16H12O6	[M+H]+	5,7,3',5'-tetrahydroxy-6-methylfavanone*	Flavonoids	Flavones	-	1	423147	336851	268896	123541	93234.9	114438	673858	567428	562866	415426	243461	344071	335769	344160	293717	-	-
pmb0736	493.134	331.081	492.127	C23H24O12	[M+H]+	Tricin-7-O-Glucoside	Flavonoids	Flavones	32769-01-0	3	2.94665e+07	2.76373e+07	3.50592e+07	1.63448e+07	1.8009e+07	1.30703e+07	3.89744e+07	4.67023e+07	4.40449e+07	1.92304e+07	1.52558e+07	2.01529e+07	2.7367e+07	2.48663e+07	2.31775e+07	-	-
MWSHY0009	301.07	286.05	300.063	C16H12O6	[M+H]+	Diosmetin (5,7,3'-Trihydroxy-4'-methoxyflavone)*	Flavonoids	Flavones	520-34-3	1	451385	346759	297615	124151	107209	124233	630152	570240	572849	386532	250222	301625	323541	362735	308914	C10038	-
pmp001312	789.21	303.1	788.201	C33H40O22	[M+H]+	6-Hydroxykaempferol-3,7,6-O-triglycoside	Flavonoids	Flavonols	-	3	1152.58	1712.67	1306.19	13262.4	7679.56	8678.81	4002.58	2020.56	3488.52	9	9	9	7634.96	7295.4	8579.53	-	-
pmp000120	463.12	427.1	462.116	C22H22O11	[M+H]+	Diosmetin-6-C-glucoside	Flavonoids	Flavones	-	1	1.74193e+07	1.71865e+07	2.20233e+07	1.52545e+07	1.0254e+07	7.4701e+06	1.65212e+07	1.96703e+07	1.47159e+07	1.37303e+06	1.16213e+06	1.53183e+06	1.36409e+07	1.1525e+07	1.23878e+07	-	-
Lmmp000897	611.14	287.05	610.132	C30H26O14	[M+H]+	Gallocatechin-(4α→8)-gallocatechin	Flavonoids	Flavanols	-	3	392392	436643	624093	58829.7	99061.7	3838.39	628958	722162	687553	36701.7	24543.1	20611.9	177455	190671	211130	-	-
Zmlp003063	741.23	433.12	740.216	C33H40O19	[M+H]+	Luteolin-7-O-(2''-O-rhamnosyl)rutinoside*	Flavonoids	Flavones	-	3	324067	373044	584033	181425	113098	62158.1	685234	721183	653541	60536	95551.9	135478	218460	255317	221716	-	-
Lmdp003286	465.1	303.06	464.096	C21H20O12	[M+H]+	Isohyperoside*	Flavonoids	Flavonols	35589-21-0	3	297165	365178	336676	299058	221100	172616	179639	133399	133944	99826.8	154143	116896	326620	385577	378125	-	-
Smhp003438	611.16	593.14	610.153	C27H30O16	[M+H]+	Luteolin-6,8-di-C-glucoside*	Flavonoids	Flavones	29428-58-8	3	727521	907372	1.06276e+06	91188.1	58969.9	17642.7	1.00697e+06	1.04791e+06	1.12723e+06	28124.4	23009.1	23583.2	346496	344939	295281	C10102	-
pmf0472	565.16	271.06	564.148	C26H28O14	[M+H]+	Apiin	Flavonoids	Flavones	26544-34-3	3	58530.8	94373	106165	31500.7	41586.2	68920.8	138946	90607	112886	59669.9	50684.5	79906.5	58159.5	69407	62646	C04858	ko00944
HJN051	623.16	315.05	624.169	C28H32O16	[M-H]-	Tamarixetin-3-O-rutinoside	Flavonoids	Flavonols	-	3	13797.9	12831.9	11565.8	43109	59751.5	42506.2	12860.1	11008	9974.12	19956.4	11501.2	13950.4	37460.8	32884.2	31709.3	-	-
pmb2975	477.14	357.1	478.147	C23H26O11	[M-H]-	Hesperetin-3'-O-glucuronide	Flavonoids	Flavanones	1237479-05-8	3	8330.02	10491.5	10168.7	47004.5	74724.5	4723.27	4443.19	5957.83	4673.73	3062.35	6029.3	3170.61	20953.8	17575.7	18734.6	-	-
Hmcp005575	627.15	303.05	626.148	C27H30O17	[M+H]+	Quercetin-5,4'-di-O-glucoside	Flavonoids	Flavonols	-	3	557824	954174	989227	87600.8	85887.1	74646.7	1.41631e+06	1.34614e+06	1.54009e+06	213189	173965	219777	462560	466534	541656	-	-
Zajp002650	595.16	577.16	594.158	C27H30O15	[M+H]+	Vitexin-7-O-glucoside	Flavonoids	Flavones	-	2	505991	527752	591103	214456	135912	89483.3	1.25703e+06	1.62674e+06	1.58351e+06	219053	161531	168176	435921	381042	455897	-	-
pmb0703	801.22	445.3	800.216	C38H40O19	[M+H]+	Chrysoeriol-6-C-glucoside-7-O-(6''-feruloyl)glucoside	Flavonoids	Flavones	-	3	538757	664941	526155	120865	56201.6	38015.3	1.38435e+06	1.99154e+06	1.67681e+06	52514.7	64129.4	29685.8	420330	501403	485777	-	-
pmb0666	801.22	639.1	800.216	C38H40O19	[M+H]+	Isovitexin-7-O-(6''-sinapoyl)glucoside	Flavonoids	Flavones	-	3	147935	200322	223988	46340	49056.3	26293.5	267871	396916	379223	121885	118189	146707	152440	128414	150320	-	-
Hmlp002975	639.15	493.1	638.148	C28H30O17	[M+H]+	Isorhamnetin-3-O-glucuronide-7-O-rhamnoside	Flavonoids	Flavonols	-	3	1.35657e+07	1.33801e+07	11762449	8.8883e+06	9.93738e+06	1.16596e+07	1.55817e+07	1.38008e+07	1.35075e+07	1.27489e+07	9.20695e+06	1.24736e+07	1.18447e+07	1.0349e+07	9.96697e+06	-	-
Zmcp002666	627.14	303.05	626.148	C27H30O17	[M+H]+	Quercetin-3,7-Di-O-glucoside	Flavonoids	Flavonols	-	3	172211	158558	218265	21150.2	21033.1	13337.6	106231	92445.9	82686.2	16379.5	13394.3	13942.1	60439.8	65852	54645.7	-	-
MWSHY0054	345.1	312.06	344.09	C18H16O7	[M+H]+	Eupatorin; 3',5-Dihydroxy-4',6,7-Trimethoxyflavone	Flavonoids	Flavones	855-96-9	3	14091.3	10533.7	5165.01	6940.57	6277.75	6077.31	5919.49	3558.56	1350.39	3409.34	986.185	2277.76	5391.78	6351.21	5432.69	-	-
HJAP011	463.11	343.08	462.116	C22H22O11	[M+H]+	Chrysoeriol-8-C-glucoside (Scoparin)	Flavonoids	Flavones	301-16-6	1	3.1094e+07	3.01535e+07	3.20153e+07	2.71631e+07	1.87898e+07	9.19782e+06	2.67191e+07	2.93256e+07	2.36058e+07	1.8234e+06	1.60174e+06	2.50081e+06	1.74104e+07	1.96451e+07	2.10551e+07	-	-
Zmhp003322	741.2	433.11	740.195	C36H36O17	[M+H]+	Isovitexin-2''-O-(6'''-p-coumaroyl)glucoside	Flavonoids	Flavones	-	3	3.73903e+06	5.49718e+06	5.91552e+06	713499	438828	279431	4.48212e+06	3.71769e+06	4.28676e+06	42063.8	39304.8	68571.6	2.33916e+06	2.00279e+06	2.40512e+06	-	-
pmb0613	757.22	577.2	756.211	C33H40O20	[M+H]+	Apigenin-6,8-di-C-glucoside-4'-O-glucoside	Flavonoids	Flavones	-	2	3.66738e+06	4.87917e+06	4.81861e+06	193004	211774	143450	3.44227e+06	4.22796e+06	3.61188e+06	110493	71276.5	126192	1.40834e+06	1.1645e+06	1.26122e+06	-	-
Smhp103736	581.14	413.08	580.143	C26H28O15	[M+H]+	isocarlinoside*	Flavonoids	Flavones	83151-90-0	1	7.58448e+06	7.01889e+06	7.99923e+06	3.54549e+06	2.10809e+06	1.6637e+06	1.0224e+07	1.17731e+07	1.12347e+07	2.78207e+06	2.61856e+06	2.87712e+06	5.05066e+06	6.11681e+06	5.77478e+06	-	-
pme3256	611.16	303.05	611.161	C27H31O16+	[M]+	Delphinidin-3-O-rutinoside	Flavonoids	Anthocyanidins	15674-58-5	3	3798.66	3533.77	5791.71	8003.8	2811.95	4206.94	8680.38	10941.8	8312.09	36717.6	37654.6	39583.6	5400.29	4562.77	5445.48	C16315	ko00942
Lmjp003655	463.12	301.08	462.116	C22H22O11	[M+H]+	6-C-MethylKaempferol-3-glucoside*	Flavonoids	Flavones	-	1	3.85797e+06	4.04571e+06	4.74328e+06	701122	911632	268356	8.24798e+06	1.10041e+07	9.93858e+06	1.57451e+06	1.17187e+06	1.13293e+06	3.1279e+06	2.67732e+06	2.63593e+06	-	-
MWSHY0169	331.08	301.04	330.074	C17H14O7	[M+H]+	4',5,7-Trihydroxy-3',6-dimethoxyflavone (Jaceosidin)	Flavonoids	Flavones	18085-97-7	3	119924	108568	74053.4	63161	40857.3	51757.1	169160	135208	121667	122441	68905.3	117845	74266.9	90150.8	84531.8	-	-
Hmcp002207	479.118	317.06	478.111	C22H22O12	[M+H]+	Isorhamnetin-7-O-glucoside (Brassicin)*	Flavonoids	Flavonols	6743-96-0	2	291858	385116	449491	365690	326705	292465	198742	184710	242877	113227	96492.5	130682	614307	559992	680275	-	-
Lmnp002413	595.17	449.11	594.159	C27H30O15	[M+H]+	Luteolin-6-C-glucoside-7-O-rhamnoside	Flavonoids	Flavones	-	2	4.4553e+07	4.12975e+07	4.08014e+07	2.8002e+07	2.65883e+07	1.31112e+07	4.0655e+07	3.80761e+07	3.43033e+07	9.38687e+06	8.9768e+06	9.90059e+06	2.82922e+07	3.36184e+07	2.87318e+07	-	-
pmp000006	345.1	330.07	344.09	C18H16O7	[M+H]+	Eupatilin (5,7-Dihydroxy-3',4',6-Trimethoxyflavone)*	Flavonoids	Flavones	22368-21-4	3	18635.2	20563.5	19401.8	12882.9	27137	19803.9	14958.4	13024.2	15373.1	19310.4	19003.5	17485	16012.5	14274.4	17380.2	C10040	-
HJAP020	613.15	289.07	612.169	C27H32O16	[M+H]+	Eriodictyol-5,3'-Di-O-glucoside	Flavonoids	Flavanones	-	3	12051	14325.3	17685.5	3931.5	1596.14	2308.4	261873	261908	266819	32240	28085.1	45280.3	64422	53014.9	60998.8	-	-
Jmgn004021	449.11	269.05	450.116	C21H22O11	[M-H]-	6-C-Glucosyl-2-Hydroxynaringenin	Flavonoids	Flavanones	-	3	1.39707e+06	959809	1.66963e+06	3.79123e+06	2.49803e+06	2.13564e+06	1.2562e+06	1.09805e+06	1.15168e+06	1.44872e+06	1.31481e+06	1.59062e+06	1.63924e+06	1.41827e+06	1.72184e+06	-	-
mws0034	457.08	169.01	458.085	C22H18O11	[M-H]-	Epigallocatechin-3-gallate	Flavonoids	Flavanols	989-51-5	3	8652.37	33465.4	3953.28	16377	14824.5	19194	2717.6	1002.93	1166.74	7041.7	5379.82	5324.56	12989.9	14176.9	15805.1	C09731	-
Lmsp008443	333.1	167.03	332.09	C17H16O7	[M+H]+	3,3',5-Trihydroxy-4',7-dimethoxyflavanone	Flavonoids	Flavanones	-	3	30680.1	53130.8	38745.1	54657.2	43956.6	68605.4	89802.6	76405.5	62116.1	125329	61744.1	87665.3	68399.6	64102.7	56138.1	-	-
pmp000236	565.16	367.1	564.148	C26H28O14	[M+H]+	Isovitexin-8-O-xyloside	Flavonoids	Flavones	-	2	1.94313e+06	1.81657e+06	2.34865e+06	700336	613611	356099	2.55066e+06	2.33932e+06	2.1906e+06	340932	177059	346302	1.16442e+06	1.23156e+06	1.41034e+06	-	-
pme1598	463.12	301.07	464.132	C22H24O11	[M-H]-	Hesperetin-5-O-glucoside	Flavonoids	Flavanones	69651-80-5	3	140159	145380	185471	154416	141100	101597	79346.2	68341.6	44192.7	61047.6	48658.3	42826.4	174018	142110	157608	-	-
mws0129	285.08	242.05	284.068	C16H12O5	[M+H]+	Genkwanin (Apigenin 7-methyl ether)*	Flavonoids	Flavones	437-64-9	3	4183.28	9612.45	13351.3	3522.16	3502.29	2369.15	5755.99	3773.28	2786.59	32241.8	15502	29492.1	7392.02	6037.54	6638.03	C10046	-
Zmlp005013	331.04	299.02	330.038	C16H10O8	[M+H]+	3,3'-O-Dimethylellagic Acid	Tannins	Tannin	2239-88-5	3	105462	78417.9	61029.8	54233.5	42932.4	59375	135618	134098	112924	120856	69107.2	99291.5	85546.2	95257.3	77721.9	-	-
Lmsp003252	641.17	317.07	640.164	C28H32O17	[M+H]+	Isorhamnetin-3-O-sophoroside	Flavonoids	Flavonols	-	3	248910	216531	239392	40812.3	39930.1	38564.1	165894	90989.1	96211.2	52137	47837.9	42997.1	99667	100061	118707	-	-
pma0791	521.13	273.08	520.122	C24H24O13	[M+H]+	Naringenin-7-O-(6''-malonyl)glucoside	Flavonoids	Flavanones	-	3	70816.7	64038.1	65042.6	30334.5	28587.7	43640.3	82261.7	96829.8	82505.5	111545	104161	108369	52255.9	58464.1	64234.8	-	-
pmb0579	669.18	207	668.174	C33H32O15	[M+H]+	Chrysoeriol-7-O-(6''-sinapoyl)glucoside	Flavonoids	Flavones	-	3	212519	278010	308110	799729	484580	230518	87129.2	156953	111304	25728.9	45230.3	41523.4	282606	327323	268489	-	-
mws1045	625.14	463.09	626.148	C27H30O17	[M-H]-	Myricetin-3-O-rutinoside	Flavonoids	Flavonols	-	3	73282.5	84533.3	96828.8	39970.9	35971.4	26968.9	104694	100723	102626	27204.9	21571.8	33746.7	41152.2	41659.1	49406.3	-	-
Lmgp004217	609.18	445.11	608.174	C28H32O15	[M+H]+	Diosmetin-8-C-(2''-O-rhamnosyl)glucoside	Flavonoids	Flavones	98891-92-0	1	3.47178e+07	3.55476e+07	3.92958e+07	3.70563e+07	3.29025e+07	2.88641e+07	4.20031e+07	4.41438e+07	5.01865e+07	2.51433e+07	2.47096e+07	2.6708e+07	3.59387e+07	3.03428e+07	3.71356e+07	-	-
Zmjp003031	611.16	449.11	610.153	C27H30O16	[M+H]+	Orientin-2''-O-galactoside	Flavonoids	Flavones	-	2	5.06288e+06	5.6015e+06	5.60124e+06	947118	560097	153937	5.73211e+06	5.69412e+06	5.80944e+06	232473	127831	151254	2.50049e+06	2.9392e+06	2.41764e+06	-	-
pmp001288	593.19	285.08	592.179	C28H32O14	[M+H]+	Acacetin-7-O-rutinoside (Linarin)	Flavonoids	Flavones	480-36-4	1	16702.1	15317.9	53092.4	99011.4	91614.4	20936.8	11695.6	19670.8	15940.6	17715.8	41063.7	7156.02	29813.3	34444.4	28044.5	-	-
Lmfn003760	477.07	301.04	478.075	C21H18O13	[M-H]-	Quercetin-4'-O-glucuronide	Flavonoids	Flavonols	201463-36-7	3	5385.83	85790.8	12067.8	15319.3	15569.8	23067.2	17155.1	66882.3	9015.01	16248.8	15781.7	13975.8	22717.8	23571.1	19148.3	-	-
Hmqp003184	667.15	287.06	666.143	C29H30O18	[M+H]+	Luteolin-7-O-(6''-malonyl)glucoside-5-O-arabinoside	Flavonoids	Flavones	-	3	39722.1	41754.3	39000.3	331696	166568	349604	3719.23	9191.91	23813.1	125712	40769.8	242417	107263	131874	113336	-	-
Hmqp002870	743.2	287.06	742.196	C32H38O20	[M+H]+	Luteolin-7-O-Sophoroside-5-O-arabinoside	Flavonoids	Flavones	-	3	71075	99698	133685	9	9	9	26609.4	47535	41494.6	9	9	9	40786.7	35655.7	32806.9	-	-
Hmgp003086	639.192	331.081	638.185	C29H34O16	[M+H]+	Tricin-7-O-rutinoside*	Flavonoids	Flavones	-	2	9.51428e+06	1.01384e+07	1.08921e+07	5.37438e+06	9.5345e+06	9.46384e+06	9.98473e+06	1.06915e+07	1.31148e+07	1.14767e+07	7.47004e+06	1.13798e+07	8.92852e+06	8.36234e+06	1.0362e+07	-	-
Lmqp002170	773.21	449.11	772.206	C33H40O21	[M+H]+	Kaempferol-3-O-sophorotrioside	Flavonoids	Flavonols	80714-53-0	2	511137	575282	922572	40878	17004.5	6872.96	901971	1.02023e+06	1.11849e+06	22498.8	13511.7	9856.46	242217	268240	214167	C12635	ko00944,ko01110
Lmmp002463	625.18	317.07	624.169	C28H32O16	[M+H]+	Sexangularetin-3-O-glucoside-7-O-rhamnoside*	Flavonoids	Flavonols	-	3	89407.8	62252.8	84453.6	221283	323210	245231	62355	63849.3	72373	153812	123114	97853.7	265279	253245	212670	-	-
pmb0631	581.15	515.4	580.143	C26H28O15	[M+H]+	Orientin-6-C-arabinoside	Flavonoids	Flavones	-	2	1.15112e+06	1.45825e+06	1.41599e+06	564671	468463	313922	1.69405e+06	1.7913e+06	1.88705e+06	374747	348536	428069	831893	944422	1.04599e+06	-	-
Lmmp002963	625.18	317.06	624.169	C28H32O16	[M+H]+	6-C-Methylquercetin-3-O-rutinoside	Flavonoids	Flavonols	-	3	114372	61456.2	75078.6	219600	337374	236413	79995.2	84982.3	88561.5	155735	101260	95115.2	275667	226239	229033	-	-
pme3391	479.12	317.07	479.118	C22H23O12+	[M]+	Petunidin-3-O-glucoside	Flavonoids	Anthocyanidins	6988-81-4	3	26544	18680.7	22614	35534.1	49561.2	28182	45672.2	56873.1	46739.4	72403.9	78882.8	126422	35206.2	42352.6	43844.3	C12139	ko00942
Lmbp002592	611.16	287.05	610.153	C27H30O16	[M+H]+	Kaempferol-3,7-O-diglucoside	Flavonoids	Flavonols	25615-14-9	3	451424	495071	516334	27137.9	35564.6	14685.9	574745	761672	741031	118499	80794.8	94144.2	377196	345332	299187	-	-
mws1035	741.22	433.11	740.216	C33H40O19	[M+H]+	Kaempferol-3-O-robinoside-7-O-rhamnoside (Robinin)*	Flavonoids	Flavonols	301-19-9	3	366091	395173	488864	174956	105131	46261.7	710045	722287	668644	87012.1	57129.3	103827	235503	238529	287690	C10178	-
pmb2991	739.21	269.2	740.216	C33H40O19	[M-H]-	Apigenin-7-O-glucoside-4'-O-rutinoside	Flavonoids	Flavones	-	3	45402.4	36903.9	43424.7	18963.8	18767.4	18504.1	35591.6	27097.1	32609.6	14858.5	23181.3	37277.2	29044.4	23670.3	29254.6	-	-
MWSHY0050	595.17	287.05	594.159	C27H30O15	[M+H]+	Kaempferol-3-O-rutinoside(Nicotiflorin)	Flavonoids	Flavonols	17650-84-9	3	22484.7	33904.1	32643.3	40706.9	102912	92597.5	48292.4	42648.5	55280.8	60105	44907.3	47073.9	60537.9	66222.2	52405.5	C21833	ko00944,ko01110
MWSHY0118	343.12	282.09	342.11	C19H18O6	[M+H]+	5,6,7,4'-Tetramethoxyflavone	Flavonoids	Flavones	1168-42-9	3	5117.62	5408.67	6204.13	8154.67	9442.26	3845.65	3820.57	6613.01	6830.36	8694.06	8378.35	9258.14	6130.71	7589.8	7530.5	C14472	-
pmb0677	831.23	207.1	830.227	C39H42O20	[M+H]+	Chrysoeriol-6-C-glucoside-4'-O-(6''-sinapoyl)glucoside	Flavonoids	Flavones	-	3	28955.2	74389.3	55981.6	5082.96	4638.14	2905.46	59861.8	54497.3	87793.1	12306.3	17160.2	11505.2	22799.1	28747.2	25283.4	-	-
MWSHY0061	595.16	287.06	594.159	C27H30O15	[M+H]+	Kaempferol-3-O-neohesperidoside	Flavonoids	Flavonols	32602-81-6	3	26289.8	20105.6	48592.3	55930.9	72336.3	87463.4	50819.8	45965.2	43282.7	88316.8	46865.6	59587.3	70976.5	72842.5	58372.4	-	-
pmp000596	627.16	465.1	626.148	C27H30O17	[M+H]+	Quercetin-3-O-(2''-O-galactosyl)glucoside	Flavonoids	Flavonols	56782-99-1	3	211749	192256	233546	75552.8	69479.7	45624.8	183132	249760	248919	27991.7	36560.9	32952.3	155836	169262	133477	-	-
pme3227	579.17	433.11	578.164	C27H30O14	[M+H]+	Vitexin-2''-O-rhamnoside	Flavonoids	Flavones	64820-99-1	2	5.53949e+06	4.95685e+06	5.47197e+06	3.06783e+06	1.88004e+06	1.5945e+06	7.8718e+06	8.19851e+06	8.23897e+06	1.63252e+06	1.42994e+06	2.07026e+06	4.18037e+06	3.65914e+06	4.64721e+06	C12628	ko00944
Lmzp003012	331.12	313.11	330.11	C18H18O6	[M+H]+	3-Hydroxy-4',5,7-Trimethoxyflavanone	Flavonoids	Flavanonols	76792-94-4	3	112649	100848	51492.9	31177.3	28783.3	31823.9	210405	165526	119259	58995.5	48243.2	61547.5	57574.4	68657	55127.1	-	-
pmp000571	271.06	153.02	270.053	C15H10O5	[M+H]+	Apigenin; 4',5,7-Trihydroxyflavone	Flavonoids	Flavones	520-36-5	1	42908.7	41580.8	34933.7	12237.4	9218.96	17441.3	44454.2	55106	32921.5	37013.9	24076.9	29080.7	33938.7	27155.9	28550.3	C01477	ko00941,ko00943,ko00944,ko01100,ko01110
pmb0725	669.18	331.08	668.174	C33H32O15	[M+H]+	Tricin-7-O-(2''-feruloyl)glucoside	Flavonoids	Flavones	-	3	35429.1	27740.5	34375.2	6693.61	7058.41	5974.39	86190.4	84747.1	82343.8	22766.4	11046.8	23023.5	22157.4	26209.4	28194.8	-	-
pme1605	593.15	285.04	594.159	C27H30O15	[M-H]-	Kaempferol-3-O-robinobioside(Biorobin)	Flavonoids	Flavonols	17297-56-2	3	130692	107204	158354	33404.7	20326.6	15191.5	133043	109591	128536	23047.5	21241.6	34117	52766	67287.6	61091.9	-	-
MWSslk115	239.07	137.02	238.063	C15H10O3	[M+H]+	7-Hydroxyflavone	Flavonoids	Flavones	6665-86-7	3	17349.5	22493.3	19191.4	13585.9	13377.5	12437.3	19407.6	15862.8	16497	24782.3	18417.6	27712.8	15538.8	19232	19510.7	C11264	-
pmb0626	757.22	433.4	756.211	C33H40O20	[M+H]+	Apigenin-6-C-glucoside-7-O-Sophoroside	Flavonoids	Flavones	-	3	86318.9	146127	152701	22723.7	16821.4	5747.27	104925	115130	124197	5431.81	7088.68	5788.54	62197.5	48875.5	53544.7	-	-
pmp000579	463.12	301.07	462.116	C22H22O11	[M+H]+	Diosmetin-7-O-galactoside*	Flavonoids	Flavones	-	1	2.93752e+06	3.99025e+06	4.43901e+06	731636	768101	361309	8.89073e+06	9.56277e+06	7.71252e+06	1.20374e+06	1.07131e+06	1.21886e+06	3.08308e+06	3.80928e+06	3.11109e+06	-	-
Hmjp003123	479.08	303.06	478.075	C21H18O13	[M+H]+	Quercetin-5-O-glucuronide	Flavonoids	Flavonols	-	3	4975.28	50497.6	6073.26	3601.47	9077.01	13728.3	8920.93	23700.5	2693.69	7772.07	18635.3	14716	7388.04	8438.47	6586.88	-	-
pmb0716	655.19	331.08	654.18	C29H34O17	[M+H]+	Tricin-4'-O-glucoside-7-O-glucoside*	Flavonoids	Flavones	-	1	128520	209035	190666	18352.2	20112.6	16844.3	438976	405943	521065	35867	44211.8	33959.7	130814	139283	165736	-	-
pmb0665	611.16	465.1	610.153	C27H30O16	[M+H]+	Orientin-7-O-glucoside	Flavonoids	Flavones	-	3	3.48242e+06	3.39008e+06	3.58072e+06	4.19801e+06	3.90458e+06	2.67633e+06	5.38133e+06	4.2454e+06	4.94635e+06	2.678e+06	1.9268e+06	2.98018e+06	3.3402e+06	2.95849e+06	3.81826e+06	-	-
pmb0667	757.2	177.1	756.19	C36H36O18	[M+H]+	Isoorientin-7-O-(6''-feruloyl)arabinoside	Flavonoids	Flavones	-	3	1.37369e+07	1.77221e+07	1.61984e+07	2.10619e+06	1.35328e+06	563518	7.5687e+06	7.19688e+06	6.15698e+06	61228.1	45049.2	47573.2	5.31335e+06	6.35016e+06	4.99153e+06	-	-
mws0856	463.09	301.04	464.096	C21H20O12	[M-H]-	Quercetin-4'-O-glucoside (Spiraeoside)	Flavonoids	Flavonols	20229-56-5	3	115013	177752	178569	202603	122619	122272	55609.3	56247.5	65737.9	47072.3	34517.9	42497.8	141419	112292	141907	-	-
Lmnp202580	565.155	433.11	564.148	C26H28O14	[M+H]+	Apigenin-8-C-(2''-xylosyl)glucoside*	Flavonoids	Flavones	-	3	4.17861e+06	3.62879e+06	5.29771e+06	1.61936e+06	1.08699e+06	717645	5.61332e+06	5.90479e+06	4.97837e+06	478466	570278	901611	2.27605e+06	1.99974e+06	2.58928e+06	-	-
pmp000003	317.07	302.04	316.058	C16H12O7	[M+H]+	Nepetin (5,7,3',4'-Tetrahydroxy-6-methoxyflavone)*	Flavonoids	Flavones	520-11-6	1	322340	287753	194920	159486	132899	147848	474372	433551	298836	424988	188410	300788	199241	213052	254481	-	-
mws1329	463.09	301.04	464.096	C21H20O12	[M-H]-	Quercetin-7-O-glucoside	Flavonoids	Flavonols	491-50-9	3	132018	132704	163349	171107	148893	119368	64727.5	72841.3	65795.3	59303.4	52842.6	50405.9	156843	142333	183543	C12639	-
mws0355	441.08	169.01	442.09	C22H18O10	[M-H]-	Catechin gallate*	Flavonoids	Flavanols	130405-40-2	2	2980.94	32847.2	9549.78	9394.71	11192.4	14387.9	5204.55	4050.48	3356.67	6799.19	10301.9	7352.22	9569.08	10516.3	8088.74	-	-
pmp001080	609.18	301.07	608.174	C28H32O15	[M+H]+	Diosmetin-7-O-Neohesperidoside (Neodiosmin)*	Flavonoids	Flavones	38665-01-9	1	412139	321637	346344	104461	111733	121192	387489	398656	511231	309894	173331	328410	264818	205079	225734	-	-
pmb3031	403.1	313.1	404.111	C20H20O9	[M-H]-	Tricin-4'-O-glycerol	Flavonoids	Flavones	-	1	1.25025e+06	1.19293e+06	1.1024e+06	1.67845e+06	1.19962e+06	1.5135e+06	1.37632e+06	1.27956e+06	1.14685e+06	1.48857e+06	1.1458e+06	1.35643e+06	1.22753e+06	957569	1.19888e+06	-	-
Hmmn002588	741.21	621.16	742.196	C32H38O20	[M-H]-	Eriodictyol-7-O-(2''-O-rhamnosyl)xyloside-4'-O-glucuronide	Flavonoids	Flavanones	-	3	211461	318338	330351	9	9	9	72616.4	90609.7	92410.3	2118	9883.47	1310.56	69597.9	85493.4	67678.3	-	-
Hmcn001884	463.09	301.03	464.096	C21H20O12	[M-H]-	6-Hydroxyluteolin 5-glucoside	Flavonoids	Flavones	-	3	148753	159973	170904	238134	153314	108586	82938.2	75196.1	69489.9	69627.6	50523.9	54527.4	195863	154437	159812	-	-
Lmtn002796	449.11	287.06	450.116	C21H22O11	[M-H]-	Aromadendrin-7-O-glucoside*	Flavonoids	Flavanonols	28189-90-4	3	188857	188861	202967	76944.1	74200.9	39615	111261	138776	138404	15385.8	10817.8	25102.5	112135	88725	113347	-	-
pmb0678	771.21	177.1	770.206	C37H38O18	[M+H]+	Vitexin-7-O-(6''-feruloyl)glucoside	Flavonoids	Flavones	-	3	2.5027e+07	2.96004e+07	3.00401e+07	1.58484e+07	1.13729e+07	6.49673e+06	1.26528e+07	1.41331e+07	1.37585e+07	132185	286597	294608	1.37806e+07	1.07444e+07	1.1435e+07	-	-
HJN087	433.12	271.06	434.121	C21H22O10	[M-H]-	Naringenin-4'-O-glucoside	Flavonoids	Flavanones	-	1	112182	124148	154701	117814	73335	78641.9	80082.2	97466	86140.7	53269.3	50537.9	54074.6	83158.4	68108	88631.8	-	-
Lmhp003217	625.18	317.07	624.169	C28H32O16	[M+H]+	2'-Hydoxy-5-methoxyGenistein-O-rhamnosyl-glucoside*	Flavonoids	Isoflavones	-	3	91385.7	74054.5	68040.3	204136	346240	314806	71568	84130.5	80920	164738	111419	147577	275652	216224	275832	-	-
Lmjp002461	611.16	303.05	610.153	C27H30O16	[M+H]+	Quercetin-3-O-neohesperidoside*	Flavonoids	Flavonols	117611-67-3	3	61298.6	75368.3	68953.2	140452	199863	189394	57217.5	62206	43888.7	74578	90531.9	60409.2	132715	174954	153629	-	-
MWSHY0181	433.113	313.072	432.106	C21H20O10	[M+H]+	Apigenin-8-C-Glucoside (Vitexin)*	Flavonoids	Flavones	3681-93-4	1	3.97909e+07	4.01785e+07	4.62142e+07	1.74431e+07	1.38179e+07	6.8251e+06	4.04865e+07	4.17338e+07	3.44845e+07	1.48886e+06	1.41975e+06	2.17889e+06	2.1572e+07	2.84809e+07	2.61155e+07	C01460	ko00941,ko00944
Li512111	519.11	315.05	520.122	C24H24O13	[M-H]-	Isorhamnetin-3-O-(6''-acetylglucoside)	Flavonoids	Flavonols	-	3	9	9	9	58368.1	40505.9	34958.8	9	9	9	6496.66	15607.4	7644.61	83828.3	76789.7	63251.7	-	-
Lmsp004749	655.19	347.08	654.18	C29H34O17	[M+H]+	Syringetin-3-O-rutinoside	Flavonoids	Flavonols	53430-50-5	3	16220.5	3446.04	14194.2	31529.7	29011.9	14397.3	8480.42	15098.7	2530.37	15567.4	11095.2	13310.4	16337.7	12558.1	13248.9	-	-
Wbtp006564	317.07	302.04	316.058	C16H12O7	[M+H]+	(2s)-4,8,10-trihydroxy-2-methoxy-1h,2h-furo[3,2-a]xanthen-11-one*	Flavonoids	Other Flavonoids	-	1	323758	276887	207268	170978	140904	163202	427334	417874	337740	421911	214813	303244	209866	207572	265208	-	-
mws1397	441.08	169.02	442.09	C22H18O10	[M-H]-	Epicatechin gallate*	Flavonoids	Flavanols	1257-08-5	2	4027.01	27242.5	1626.15	9461.87	17001.5	14314.4	2030.19	4115.84	3012.47	5596.31	8888.72	7802.65	10967.2	8176.79	10061.8	-	-
Lmtp002642	565.16	457.11	564.148	C26H28O14	[M+H]+	Apigenin-8-C-(2''-glucosyl)arabinoside	Flavonoids	Flavones	-	2	3.49283e+07	4.03386e+07	3.94001e+07	2.54001e+07	2.26412e+07	2.39641e+07	4.88067e+07	5.25815e+07	5.6494e+07	3.45808e+07	2.88315e+07	3.71988e+07	3.75985e+07	3.05148e+07	4.0923e+07	-	-
Wbtp004961	303.05	229.05	302.043	C15H10O7	[M+H]+	1,2,4,5-tetrahydroxy-7-(hydroxymethyl)anthracene-9,10-dione	Flavonoids	Other flavonoids	-	3	42882.8	42628.4	59026.7	41808.1	26875.4	47333.5	21546.7	35320.4	42619.3	31566.5	33816.7	20017.6	42401	56045.4	46139.6	-	-
MWSmce498	579.17	271.07	578.164	C27H30O14	[M+H]+	Apigenin-7-O-neohesperidoside (Rhoifolin)	Flavonoids	Flavones	17306-46-6	3	1.41598e+06	1.38463e+06	1.38102e+06	559987	561812	538263	1.78935e+06	1.18959e+06	1.62648e+06	1.01177e+06	873895	1.09998e+06	813473	1.0878e+06	1.02145e+06	C12627	ko00944
HJN090	433.11	271.06	434.121	C21H22O10	[M-H]-	Butin-7-O-glucoside	Flavonoids	Flavanones	-	1	123572	120702	158889	132290	77125.7	84957.9	113884	152851	96713.1	62589.6	65624	57224.9	97406.5	72798	91305.6	-	-
pmb0744	435.11	331.08	434.1	C24H18O8	[M+H]+	Tricin-4'-O-Benzoic Acid	Flavonoids	Flavones	-	2	479374	404056	297455	284403	228586	348829	436415	373238	397244	533864	278833	414519	340712	259636	339627	-	-
MWSslk094	593.13	125.03	594.137	C30H26O13	[M-H]-	Proanthocyanidins	Tannins	Proanthocyanidins	20347-71-1	3	6695.99	37597.9	33254.4	37966.5	43049.2	41672.8	42768.1	28038.7	40235.5	34268	39493.7	57814.8	43135.5	32421.8	41883.6	-	-
Lmgp004959	639.19	331.08	638.185	C29H34O16	[M+H]+	Tricin-7-O-neohesperidoside*	Flavonoids	Flavones	53766-40-8	2	7.54524e+06	9.83674e+06	8.23994e+06	8.35348e+06	7.44921e+06	7.34072e+06	1.55046e+07	1.18016e+07	1.11109e+07	1.15485e+07	6.34544e+06	9.07603e+06	8.58138e+06	6.56255e+06	8.65698e+06	-	-
MWSHY0056	581.19	273.08	580.179	C27H32O14	[M+H]+	Naringenin-7-O-Rutinoside(Narirutin)	Flavonoids	Flavanones	14259-46-2	3	48805.4	31751.8	74486.3	28767.5	26478.1	30595.1	58032.9	37883.4	117663	69411	38966.3	110711	64603.2	53917.2	48129.1	C09793	-
pmp001314	773.21	627.2	772.206	C33H40O21	[M+H]+	6-Hydroxykaempferol-3-O-rutinoside-6-O-glucoside	Flavonoids	Flavonols	-	3	47802.4	65941.6	93766.7	6065.11	3956.2	1878.14	94820.1	163600	103775	12284.9	7258.59	9439.6	28197.6	37993.4	31821.4	-	-
Lssp210056	465.1	303.05	464.096	C21H20O12	[M+H]+	Quercetin3-O-galactoside	Flavonoids	Other flavonoids	-	3	216803	323059	293004	184298	151641	105559	180799	217107	153936	30445.5	93170.3	96027.4	191971	260291	220728	-	-
Zmjp003291	595.17	433.12	594.159	C27H30O15	[M+H]+	Vitexin-2''-O-galactoside	Flavonoids	Flavones	-	2	3.65259e+06	3.55378e+06	5.10484e+06	1.59766e+06	1.01402e+06	674759	3.86289e+06	4.84913e+06	4.59201e+06	191145	135784	385948	2.67422e+06	1.9652e+06	2.27653e+06	-	-
Lmnp002845	463.13	343.09	462.116	C22H22O11	[M+H]+	Hispidulin-8-C-glucoside	Flavonoids	Flavones	-	2	3.31664e+07	3.40846e+07	3.44689e+07	2.65036e+07	1.77699e+07	1.15046e+07	24296692	2.65809e+07	2.16022e+07	1.9636e+06	2.277e+06	1.92941e+06	1.85506e+07	2.39136e+07	1.82296e+07	-	-
Hmcp002187	509.13	347.07	508.122	C23H24O13	[M+H]+	Limocitrin-3-O-galactoside	Flavonoids	Flavonols	-	3	66088.9	124272	108860	90824.9	152230	127746	88269	160035	131593	115983	81762.7	102553	133202	96691.9	116602	-	-
pmb3002	607.17	299	608.174	C28H32O15	[M-H]-	Chrysoeriol-7-O-rutinoside	Flavonoids	Flavones	-	2	1.08333e+06	1.20663e+06	1.43488e+06	385747	506699	402591	1.37842e+06	1.22274e+06	1.19238e+06	750210	705837	632913	820332	594653	710510	-	-
HJN055	435.13	273.08	436.137	C21H24O10	[M-H]-	Dihydrocharcone-4'-O-glucoside	Flavonoids	Chalcones	-	3	63931.9	62765.4	86740.2	46783.3	76291.8	72428.5	66283.9	72721.6	56123.5	42570.4	36821.6	30669.1	55161.1	45471.1	62888.3	-	-
MWSHY0193	225.09	131.05	224.084	C15H12O2	[M+H]+	4'-Hydroxychalcone	Flavonoids	Chalcones	2657-25-2	3	45716.9	36154.6	53024.8	7581.85	8085.42	16044.9	40269.5	37704.6	39030.8	10236.7	8201.41	8903.64	15399.2	21107	20018.5	C14232	-
Lmsp004851	291.09	123.04	290.079	C15H14O6	[M+H]+	3-Hydroxyphloretin	Flavonoids	Chalcones	57765-66-9	3	49778.4	28905.1	35852.9	18703	34286	23603.5	31670	40160.5	34446.4	30285.5	22969	33435.6	35142	34541.8	25918.4	-	-
Zmjp004852	509.13	347.08	508.122	C23H24O13	[M+H]+	5,6,3',4'-Tetrahydroxy-3,7-dimethoxyflavone-6-O-glucoside	Flavonoids	Flavones	-	3	82208.3	96343.7	127588	100047	116874	134283	84532	98367.3	109320	110976	96427.9	102249	101739	100306	74987.9	-	-
MWSHY0135	625.18	317.08	624.169	C28H32O16	[M+H]+	Isorhamnetin-3-O-rutinoside (Narcissin)*	Flavonoids	Flavonols	604-80-8	3	80459.4	66475	77375.4	243672	440409	353239	98522.4	90015.5	82270.3	168566	118574	113552	274203	224606	199620	-	-
Lmsp004166	611.16	303.05	610.153	C27H30O16	[M+H]+	Quercetin-3-O-glucoside-7-O-rhamnoside*	Flavonoids	Flavonols	-	3	64019.6	73762.8	72808	114635	175807	199276	76702.8	55896.2	65565.9	85063.5	71967.4	57637.1	142113	160368	195947	-	-
Lmmp003091	611.16	303.05	610.153	C27H30O16	[M+H]+	Quercetin-3-O-(4''-O-glucosyl)rhamnoside	Flavonoids	Flavonols	59262-54-3	3	79967.3	60351.6	77855.7	18179.9	53797	29927.9	136559	82118.7	85553	62701.5	42571.9	41878.5	55998.8	76341.3	60834.5	C17563	-
pmp000241	625.14	505.09	624.133	C27H28O17	[M+H]+	Luteolin-6-C-(2''-glucuronyl)glucoside	Flavonoids	Flavones	-	3	234527	323605	308289	516662	375393	260224	163372	241390	177211	96753	71058.8	72794.4	241271	185923	258216	-	-
mws1661	609.18	301.07	608.174	C28H32O15	[M+H]+	Diosmetin-7-O-rutinoside (Diosmin)*	Flavonoids	Flavones	520-27-4	1	4.22274e+06	4.9168e+06	4.81402e+06	1.21456e+06	1.75797e+06	1.70382e+06	5.98371e+06	6.32566e+06	6.74235e+06	4.67469e+06	2.95396e+06	4.69841e+06	3.67446e+06	3.08048e+06	2.63514e+06	C10039	-
Lmnp102580	565.16	433.11	564.148	C26H28O14	[M+H]+	Apigenin-6-C-(2''-xylosyl)glucoside*	Flavonoids	Flavones	-	3	5.08761e+06	5.31237e+06	5.52631e+06	2.2672e+06	1.55843e+06	1.16577e+06	6.77033e+06	7.47273e+06	7.93313e+06	643800	543329	686757	3.64685e+06	2.68719e+06	3.68207e+06	-	-
Lmmn004625	449.11	287.06	450.116	C21H22O11	[M-H]-	Dihydrokaempferol-7-O-glucoside*	Flavonoids	Flavanonols	-	2	113027	110305	137229	23866.1	14649.2	12352	101534	114903	111193	12773	14378	9851.1	37705	32840.7	45882.6	-	-
pmb0608	549.12	301.07	548.117	C25H24O14	[M+H]+	Chrysoeriol-7-O-(6''-malonyl)glucoside	Flavonoids	Flavones	-	1	2.44479e+06	2.39627e+06	3.18667e+06	1.57615e+06	1.67431e+06	1.34156e+06	4.73545e+06	4.06971e+06	4.4644e+06	3.64874e+06	2.15582e+06	3.24115e+06	2.21428e+06	2.81652e+06	2.04698e+06	-	-
pmb0711	611.161	303.05	610.153	C27H30O16	[M+H]+	Quercetin-7-O-rutinoside*	Flavonoids	Flavonols	147714-62-3	3	61990	70632.4	60374.7	122116	181199	162424	62160.1	41301.5	58437.4	99985.2	80184.7	91274.3	167785	172066	123771	-	-
Hmcp001636	509.13	347.07	508.122	C23H24O13	[M+H]+	Limocitrin-7-O-glucoside	Flavonoids	Flavonols	-	3	532626	582068	531131	110112	91486.7	112482	411780	409247	450047	292736	257230	378984	373270	262569	346322	-	-
Zmcp002924	611.16	287.05	611.161	C27H31O16+	[M]+	Cyanidin-3-O-(2''-O-glucosyl)glucoside	Flavonoids	Anthocyanidins	38820-68-7	3	7856.75	4876.07	902.464	6089.2	9322.84	4036.51	9898.94	8786.38	10043.4	7615.37	9548.53	9688.56	4805.48	6785.83	6455.43	C16306	ko00942
pmp000233	463.12	313.07	462.116	C22H22O11	[M+H]+	Swertiajaponin	Flavonoids	Flavones	6980-25-2	1	3.52402e+07	3.99016e+07	4.06942e+07	4.18607e+07	2.47072e+07	1.83521e+07	3.28854e+07	3.36823e+07	2.94091e+07	3.26593e+06	2.63448e+06	3.60032e+06	2.06746e+07	2.44187e+07	2.94838e+07	C10187	-
Lmpp003930	579.15	271.06	578.142	C30H26O12	[M+H]+	Apigenin-7-O-(6''-p-Coumaryl)glucoside	Flavonoids	Flavones	-	2	1.31794e+06	1.57024e+06	1.29809e+06	445968	549810	520574	1.75651e+06	1.24665e+06	1.61435e+06	1.08873e+06	931973	1.26667e+06	872810	1.20356e+06	922859	-	-
pmb0578	655.17	207	654.159	C32H30O15	[M+H]+	Luteolin-7-O-(6''-sinapoyl)glucoside	Flavonoids	Flavones	-	3	564272	571229	629640	469203	327970	87928	329629	483071	424361	30436.4	28525.2	25465.5	311735	403204	287821	-	-
Lmyp003837	741.22	313.07	740.216	C33H40O19	[M+H]+	Isovitexin-7-O-glucoside-2''-O-rhamnoside	Flavonoids	Flavones	-	3	185493	201369	187903	36972.4	30493.9	24000.9	232980	295326	256829	48180.9	22348.1	31355.3	89762	94323.1	64978	-	-
pmb0660	757.2	147.1	756.19	C36H36O18	[M+H]+	Isoorientin-7-O-(6''-p-coumaroyl)glucoside	Flavonoids	Flavones	-	3	144341	122602	284818	14780.5	16887	4627.73	213706	381163	221314	12682.9	10318.7	15652	122277	109106	83004	-	-
mws1660	565.16	529.13	564.148	C26H28O14	[M+H]+	Schaftoside	Flavonoids	Flavones	51938-32-0	1	451617	579163	486996	396183	352219	418138	830789	982687	1.04664e+06	473922	398432	472211	469980	649540	476846	C10181	-
pmb3041	521.09	329.2	522.101	C23H22O14	[M-H]-	Tricin-7-O-saccharic acid	Flavonoids	Flavones	-	3	1.97981e+06	1.85918e+06	1.46005e+06	496009	548922	482135	2.384e+06	2.71931e+06	2.37358e+06	769852	480907	565183	1.34787e+06	913208	1.15258e+06	-	-
MWSHY0031	447.09	271.06	446.085	C21H18O11	[M+H]+	Apigenin-7-O-glucuronide	Flavonoids	Flavones	29741-09-1	3	147391	93065.8	149810	120374	164225	166579	229786	109916	252620	124217	133329	123514	215027	154963	157430	-	-
mws1179	433.11	271.07	434.121	C21H22O10	[M-H]-	Naringenin-7-O-glucoside (Prunin)	Flavonoids	Flavanones	529-55-5	2	38588.2	38456	38077.8	44209.3	27330.5	24428.1	28927	26068.2	34017.2	19554	15714.5	15991.3	26800.8	21851.9	32296.4	C09099	ko00941
Lmzp002365	465.14	303.09	464.132	C22H24O11	[M+H]+	Hesperetin-7-O-glucoside	Flavonoids	Flavanones	31712-49-9	3	244292	353155	167356	66553.1	68723	40181.4	422577	503008	318768	108259	94277	99299.4	178762	250062	182318	C16422	ko00941
Zajn002491	451.12	289.07	452.132	C21H24O11	[M-H]-	catechin-4-β-D-galactopyranoside	Flavonoids	Flavanols	-	3	5815.65	14784.8	19488.1	3131.08	5509.11	3359.28	20349.3	24072.1	17036.4	15125.7	6662.81	12520.6	3793.49	3237.36	4802.26	-	-
mws1608	447.09	357.06	448.101	C21H20O11	[M-H]-	Luteolin-6-C-glucoside (Isoorientin)	Flavonoids	Flavones	4261-42-1	1	1.12657e+07	1.07939e+07	9.96039e+06	1.4197e+07	1.72369e+07	17476979	1.17231e+07	9.65823e+06	9.13469e+06	1.24229e+07	1.49505e+07	1.13774e+07	1.38494e+07	9.58347e+06	1.40218e+07	C01821	-
Hmgp003641	593.18	447.13	592.179	C28H32O14	[M+H]+	Chrysoeriol-6-C-rhamnoside-7-O-rhamnoside	Flavonoids	Flavones	-	3	11074.4	9401.67	34653	48456.8	50215.7	11825.6	10775.6	16321.4	11775	8453.54	20330.1	3215.27	14005.5	17455.1	21062.9	-	-
pma0214	479.118	317.066	478.111	C22H22O12	[M+H]+	6-C-Methylquercetin-3-O-glucoside*	Flavonoids	Flavonols	-	3	446877	400672	456816	157194	141170	88439.5	679530	729046	791544	259397	160246	171560	244433	183926	277627	-	-
Zmhp102730	627.16	303.05	626.148	C27H30O17	[M+H]+	6-Hydroxykaempferol-3,6-O-Diglucoside*	Flavonoids	Flavonols	-	3	47709.6	31450.3	35760.4	97091.1	143021	103912	43992.5	34342.2	39652.2	69773.7	75051.2	117120	51804.9	73997	54264.8	-	-
Zmhp002730	627.156	303.051	626.148	C27H30O17	[M+H]+	6-Hydroxykaempferol-6,7-O-Diglucoside*	Flavonoids	Flavonols	142674-16-6	3	47709.6	31450.3	35760.4	97091.1	143021	103912	43992.5	34342.2	39652.2	69773.7	75051.2	117120	51804.9	73997	54264.8	-	-
HJAP006	509.13	347.08	508.122	C23H24O13	[M+H]+	Syringetin-7-O-glucoside	Flavonoids	Flavonols	-	3	134542	113513	135723	105917	112227	147427	120401	110854	119018	102394	71713.9	103421	138543	97736.5	100628	-	-
pme1201	273.08	167.03	274.084	C15H14O5	[M-H]-	Phloretin	Flavonoids	Chalcones	60-82-2	3	59710.5	44561.8	33046.1	27332.9	38050.4	26541.5	27211.5	28269.3	47306.6	45035	25394.2	24417.4	32402.5	27572.3	41129	C00774	ko00941,ko01110
Wagp004812	491.15	329.1	490.147	C24H26O11	[M+H]+	5-Hydroxy-6,7,4'-Trimethoxyflavone 5-O-glucoside	Flavonoids	Flavones	-	3	16455.2	110592	65829.4	19235.8	52203.4	34197.6	214323	202853	203730	66564	66518.9	82923	84564.5	96801.9	62417	-	-
Zmjp003463	565.16	433.11	564.148	C26H28O14	[M+H]+	Vitexin-2''-O-xyloside	Flavonoids	Flavones	-	3	4.82205e+06	5.76366e+06	4.41437e+06	1.55802e+06	1.19395e+06	924798	6.46203e+06	6.89437e+06	7.49728e+06	630487	482507	805764	2.20135e+06	3.44885e+06	3.03168e+06	-	-
MWSHY0104	449.108	287.062	448.101	C21H20O11	[M+H]+	Luteolin-7-O-glucoside (Cynaroside)*	Flavonoids	Flavones	1268798	3	644069	678751	794817	34603.2	62345.2	55461.3	1.12572e+06	1.3012e+06	1.0285e+06	58567.1	122880	106555	273708	419989	410059	C03951	ko00944
pmp000593	595.166	287.055	594.159	C27H30O15	[M+H]+	Luteolin-7-O-rutinoside	Flavonoids	Flavones	3563-98-2	3	30666	49193.4	16238.6	50695.9	65974.2	105286	39653.6	35217	26800.8	56492.9	57107.8	56293.9	68811.5	44538.8	51844.4	-	-
pmp001079	595.17	287.06	594.159	C27H30O15	[M+H]+	Luteolin-7-O-neohesperidoside (Lonicerin)*	Flavonoids	Flavones	25694-72-8	3	30666	49193.4	16238.6	50695.9	65974.2	105286	39653.6	35217	26800.8	56492.9	57107.8	56293.9	68811.5	44538.8	51844.4	C12630	ko00944
MWSslk254	595.17	287.06	594.159	C27H30O15	[M+H]+	Kaempferol-3-O-glucorhamnoside*	Flavonoids	Flavonols	40437-72-7	3	30666	49193.4	16238.6	50695.9	65974.2	105286	39653.6	35217	26800.8	56492.9	57107.8	56293.9	68811.5	44538.8	51844.4	-	-
MWSHY0053	271.06	137.02	270.053	C15H10O5	[M+H]+	3,7,4'-Trihydroxyflavone	Flavonoids	Flavones	2034-65-3	3	26151.7	16330.5	25587.2	8449.25	10889	6039.5	65204.6	53107.8	75178.2	34346.8	20823.5	19559.1	20236.2	14074.7	22334.9	-	-
Hmmn004152	595.17	459.11	596.174	C27H32O15	[M-H]-	Neoeriocitrin	Flavonoids	Flavones	13241-32-2	3	17921	16838.2	16448.6	10977.9	10117.1	10096.2	6329.13	3743.28	2848.23	5468.39	4409.35	4972.76	7373.41	8433.09	11406.3	C09805	-
pmb3023	449.11	287.06	450.116	C21H22O11	[M-H]-	Eriodictyol-8-C-glucoside*	Flavonoids	Flavanones	1023271-51-3	3	70813.1	59654.9	54024.3	29286.7	20145.2	18738.6	39182.8	57308	47322.7	20867.2	21947.4	24198.6	36199.7	23020.4	35065.2	-	-
pmp000589	551.1	303.05	550.096	C24H22O15	[M+H]+	Quercetin-7-O-(6''-malonyl)glucoside	Flavonoids	Flavonols	-	3	23531.4	16926.5	34105.1	72030.8	29506.5	26524.5	60269.4	34677.5	83384	19838	26154	39791.3	90946.3	93728.1	59150.5	-	-
Wbtn006715	301.04	151	302.043	C15H10O7	[M-H]-	1,2,4,5,8-pentahydroxy-6-methylanthracene-9,10-dione	Flavonoids	Other flavonoids	-	1	300505	117327	97140.6	1.88566e+06	2.00278e+06	1.32463e+06	1.54032e+06	667946	452221	887274	855903	2.09046e+06	9.93767e+06	1.1211e+07	6.90274e+06	-	-
Cwjp002289	919.25	757.2	918.243	C42H46O23	[M+H]+	Luteolin-7-O-(2''''-O-rhamnosyl)sophorotrioside	Flavonoids	Flavones	-	3	8052.6	26305.5	23059.4	18976.5	16324.4	26135.2	10389.6	21277.5	21907.3	47531.3	52721.8	36191.2	38212.3	31678.3	23313.3	-	-
Lmsp004670	595.17	287.06	594.159	C27H30O15	[M+H]+	Kaempferol-3-O-glucoside-7-O-rhamnoside*	Flavonoids	Flavonols	2392-95-2	3	35700.3	60361.7	34335.7	53499.6	91530.6	96793.5	63210.1	61489.8	43032.5	69411	40386.8	47274.9	58447.1	91323.7	65636.6	-	-
pmp000575	447.13	285.1	446.121	C22H22O10	[M+H]+	Acacetin-7-O-glucoside (Tilianin)	Flavonoids	Flavones	4291-60-5	3	64049.2	84845.8	92490.4	7414.8	7365.55	5219.66	121301	100903	118689	25049.2	28255.4	27450.5	43945	29591.7	29583.6	-	-
Xmyp005654	449.11	287.06	448.101	C21H20O11	[M+H]+	Kaempferol-4'-O-glucoside*	Flavonoids	Flavonols	-	3	553070	534451	726507	86726.6	95474.4	33833.3	1.58893e+06	912417	1.15965e+06	128405	55133.2	122104	425688	260096	340729	-	-
Wbtp004863	437.11	275.06	436.101	C20H20O11	[M+H]+	4-(beta-D-Glucopyranosyl)-7-methoxy-1,3,6-trihydroxy-9H-xanthene-9-one	Flavonoids	Other flavonoids	-	3	28127.3	34389.7	32475.1	6740.22	12083.1	11204.4	50463.5	59629.6	40139.5	7218.21	5832.46	16988.1	19914.5	29831	20058.1	-	-
Zmhp004065	345.1	330.07	344.09	C18H16O7	[M+H]+	7,8-Dihydroxy-5,6,4'-trimethoxyflavone*	Flavonoids	Flavones	-	3	12300.9	20500.5	18475.6	11622.6	18524.4	17652.4	11515.2	12323.6	9784.88	15697.4	22461.2	17456	16416.7	12226.7	20368.6	-	-
Zmhp003186	771.21	147.04	770.206	C37H38O18	[M+H]+	Isovitexin-2''-O-(6'''-feruloyl)glucoside	Flavonoids	Flavones	-	3	75228.1	63908.3	108930	13169.5	13687.1	1771.45	124848	202403	163771	11344.6	11394	12969	66803.6	43678	72835.4	-	-
Lmsn003297	449.11	287.06	450.116	C21H22O11	[M-H]-	3,4,2',4',6'-Pentahydroxychalcone-4'-O-glucoside	Flavonoids	Chalcones	-	3	19097.8	13668.8	19627.1	27550.9	18121	22665.1	16532.1	19463.5	16967	19501.2	14588.8	14916.5	19177.1	11406.2	16974.9	C16408	ko00941,ko01110
Zmpp002571	303.05	257.05	302.043	C15H10O7	[M+H]+	Robinetin	Flavonoids	Flavonols	490-31-3	3	45033.9	52839.4	41382.6	34927.9	38251	36125.2	40601	46617.9	41554.1	39715.2	37883.3	46080.3	58413.6	34957.9	53491.9	C10177	-
mws1002	345.06	330.04	346.069	C17H14O8	[M-H]-	Syringetin	Flavonoids	Flavonols	4423-37-4	2	35661.2	25667	23387.8	24156.1	20427.6	26254.1	24736.8	28154.6	21244.6	35678.2	28780.3	19420	27919.7	18987.8	17971.4	C11620	ko00944,ko01110
Zmxp004503	655.18	331.06	654.18	C29H34O17	[M+H]+	Tricin-5,7-O-diglucoside	Flavonoids	Flavones	-	3	2.76889e+06	3.79636e+06	4.24233e+06	237543	129280	70059.8	7.53588e+06	6.1078e+06	5.95789e+06	1.04294e+06	883772	980857	2.12303e+06	1.40356e+06	2.36775e+06	-	-
Zmxp004480	625.18	301.07	624.169	C28H32O16	[M+H]+	Chrysoeriol-7-O-gentiobioside	Flavonoids	Flavones	-	3	2.3302e+06	2.29245e+06	3.64786e+06	51595.4	50271.6	20259.1	4.90991e+06	4.5199e+06	4.70477e+06	416443	294559	416799	1.46973e+06	1.05249e+06	1.78626e+06	-	-
pmn001702	461.07	285.05	462.08	C21H18O12	[M-H]-	Tetahydroxyflavone-7-O-glucuronide*	Flavonoids	Flavones	-	3	52995	89857.1	56194.2	46423.3	38890.7	30703	33526	51372.8	24384.4	7040.36	7236.31	8061.99	45537.2	26762.2	42224.9	-	-
HJAP012	419.1	383.07	418.09	C20H18O10	[M+H]+	Luteolin-8-C-arabinoside	Flavonoids	Flavones	-	3	14788.8	7604.41	5243.8	16226.2	16209.2	18905.5	15709	30656.1	29346.5	15204.3	20533.7	37305.3	24548.5	24231.3	14237.2	-	-
pma6640	479.12	317.07	478.111	C22H22O12	[M+H]+	3'-O-Methyltricetin-7-O-glucoside*	Flavonoids	Flavones	-	3	426348	410649	356799	186307	165135	145532	599524	621227	672483	147098	235066	123636	226949	149879	268607	-	-
Lmgp004305	801.25	493.13	800.237	C35H44O21	[M+H]+	5,7,4'-Trihydroxy-6,8-dimethoxyisoflavone-7-O-galactoside-glucose-rhamnose	Flavonoids	Isoflavones	-	2	126450	166121	75180.5	57237.3	51547.9	61087.5	179431	134429	181288	107740	212624	173958	86052.4	154438	123132	-	-
MWSHY0162	627.16	303.06	626.148	C27H30O17	[M+H]+	Quercetin-3-O-sophoroside (Baimaside)	Flavonoids	Flavonols	18609-17-1	3	110315	122465	149730	116034	105013	77388.2	161339	179583	168050	109096	79504.3	134793	84886.9	150763	114570	C12667	ko00944,ko01110
Lmgp003803	655.19	331.08	654.18	C29H34O17	[M+H]+	5,7,4'-Trihydroxy-6,8-dimethoxyisoflavone-7-O-galactoside-rhamnose*	Flavonoids	Isoflavones	-	2	1.89074e+06	3.22053e+06	4.93552e+06	123828	87893.2	100673	5.19904e+06	4.94365e+06	6.12691e+06	829970	1.04043e+06	596706	1.35996e+06	2.40143e+06	1.76145e+06	-	-
pme3475	273.08	153.02	272.068	C15H12O5	[M+H]+	Butin; 7,3',4'-Trihydroxyflavanone*	Flavonoids	Flavanones	492-14-8	3	74996.9	48370	73703.6	45033.1	20099.9	20074.3	53706.6	50625.6	75881.8	69565.2	33716.8	55530	70310.3	40890	72101.3	C09614	ko00941
Lmzn001664	623.13	447.1	624.133	C27H28O17	[M-H]-	Kaempferol-3-O-glucuronide-7-O-glucoside	Flavonoids	Flavonols	-	3	21148.8	19178.7	28111.5	45465.8	23326.1	5472.23	20886.5	21438.2	18439.4	3484.55	2494.49	2157.03	23187.1	12666.3	20148.3	-	-
Hmgp002953	653.17	331.08	652.164	C29H32O17	[M+H]+	Tricin-7-O-(2''-O-rhamnosyl)galacturonide	Flavonoids	Flavones	89915-54-8	3	29861.2	52590.3	39504.8	82286.7	69412.7	87386.2	26710.7	35339	21718.7	66723.7	48105.5	52996.5	68848.8	70905.5	39774.7	-	-
Zmmp009258	301.11	167.04	300.1	C17H16O5	[M+H]+	Naringenin-4',7-dimethyl ether	Flavonoids	Flavanones	29424-96-2	3	5433.72	5667.66	3958.09	3552.6	4226.02	6375.87	5508.32	7844.82	6095.09	7661.27	4187.05	4281.39	4345.49	7166.26	4516.15	-	-
Zmjp010694	359.11	344.09	358.105	C19H18O7	[M+H]+	5-Hydroxy-3,7,3',4'-tetramethoxyflavone (Retusin)	Flavonoids	Flavones	1245-15-4	3	9	9	9	9	9	9	9	9	9	5097.95	5380.25	4600.56	1574.27	2503.16	1498.77	-	-
Lmgn002933	345.1	315.05	346.105	C18H18O7	[M-H]-	5,7-Dihydroxy-2',3',4'-trimethoxydihydroisoflavone	Flavonoids	Dihydroisoflavones	-	3	48053.9	41449.8	39483.8	37558.1	25837.9	26449.8	33849.1	30729.2	25970.1	36739.4	28953.6	21026.2	35323.7	20875	22236.9	-	-
mws0051	285.08	242.05	284.068	C16H12O5	[M+H]+	Acacetin*	Flavonoids	Flavones	480-44-4	3	7734.29	10533.1	14012.9	3487.01	4755.42	2079.8	8220.58	7396.84	1948.99	32241.7	19711.2	27938.4	7267.4	10994.5	6227.13	C01470	ko00944
mws2186	435.09	303.05	434.085	C20H18O11	[M+H]+	Avicularin(Quercetin-3-O-α-L-arabinofuranoside)*	Flavonoids	Flavonols	572-30-5	3	7576.69	38611.6	6743.4	17967.8	63108.7	6684.19	11027.5	26601.7	2104.29	18894.6	7170.22	10862.3	26419.9	28294	14443	-	-
Lmcp004369	331.08	287.05	330.074	C17H14O7	[M+H]+	Quercetin-3',4'-dimethyl ether	Flavonoids	Flavonols	3306-29-4	2	9	9	9	7470.12	4717.55	1967.36	39794.5	72371.5	50093.1	114138	23799.5	43816.9	17948.6	12379.9	24446	-	-
pma6218	419.13	383.1	418.126	C21H22O9	[M+H]+	O-MethylNaringenin-8-C-arabinoside	Flavonoids	Flavanones	-	3	39505.5	39303.1	22233.5	40484.5	50358.2	41908.5	39982.6	37637.4	36567.7	78252.9	75724.5	59465.1	56223.8	57825	28289.6	-	-
mws0044	303.05	125.02	304.058	C15H12O7	[M-H]-	Taxifolin(Dihydroquercetin)	Flavonoids	Flavanonols	480-18-2	3	3547.38	7519.9	9959.52	35461	18203.1	17152.2	9604.89	14966.6	7954.4	2001.07	4928.31	5914.13	9190.93	20250.2	17062.7	C01617	ko00941,ko01100,ko01110
pme0444	493.13	331.08	493.134	C23H25O12+	[M]+	Malvidin-3-O-glucoside (Oenin)	Flavonoids	Anthocyanidins	18470-06-9	3	18078.2	30712.8	68709.1	28482.4	25409.6	16447.2	193852	104360	88954	101288	101337	142759	60786.9	34138.4	32612.6	C12140	ko00942
pmp000587	535.11	287.05	534.101	C24H22O14	[M+H]+	Luteolin-7-O-(6''-malonyl)glucoside*	Flavonoids	Flavones	-	2	144874	96617.2	113699	58193.6	41457.2	45024.8	163726	161191	186092	139071	103883	82714.9	105343	54063.4	121244	C10103	-
Lmdp004892	535.11	287.05	534.101	C24H22O14	[M+H]+	Kaempferol-3-O-(6''-malonyl)galactoside*	Flavonoids	Flavonols	-	2	144874	96617.2	113699	58193.6	41457.2	45024.8	163726	161191	186092	139071	103883	82714.9	105343	54063.4	121244	-	-
pmn001644	519.08	300	520.085	C23H20O14	[M-H]-	Quercetin-3-O-(2''-O-acetyl)glucuronide	Flavonoids	Flavonols	-	3	5004.96	7805.24	6737.42	5466.03	8254.44	15477.6	11471.1	9114.5	9774.08	12560.8	8326.6	6346.08	5222.49	5633.07	9940.06	-	-
pmb0629	463.12	313.07	462.116	C22H22O11	[M+H]+	Chrysoeriol-6-C-glucoside (Isoscoparin)	Flavonoids	Flavones	20013-23-4	3	58283.2	61352.9	51958.1	9198.58	8815.45	4904.16	22265.5	89062.1	58711.3	5786.94	10280	1211.86	76325.4	64259	33331.1	C05990	-
Smgp004575	465.1	303.05	464.096	C21H20O12	[M+H]+	Quercetin-5-O-β-D-glucoside*	Flavonoids	Flavonols	-	3	225790	286814	328397	233482	151547	177505	125856	170380	178800	50864.3	56214.7	56875.8	207496	404928	226076	-	-
Lmyp003500	601.12	287.06	600.111	C28H24O15	[M+H]+	Kaempferol-3-O-(2''-galloyl)galactoside*	Flavonoids	Flavonols	-	3	50760.3	41927.3	26688.2	61896.4	23276.9	25989.6	20263.8	29824.4	52568.6	80181.9	59647.8	23370.2	18610.3	43499.3	37343.1	-	-
Lmyp003348	601.12	287.06	600.111	C28H24O15	[M+H]+	Kaempferol-3-O-(6''-galloyl)galactoside*	Flavonoids	Flavonols	-	3	50760.3	41927.3	26688.2	61896.4	23276.9	25989.6	20263.8	29824.4	52568.6	80181.9	59647.8	23370.2	18610.3	43499.3	37343.1	-	-
Wbtn005631	405.08	243.03	406.09	C19H18O10	[M-H]-	1,3,7-trihydroxy-2-[3,4,5-trihydroxy-6-(hydroxymethyl)oxan-2-yl]xanthen-9-one	Flavonoids	Other flavonoids	-	3	29246.1	29853.1	34339	5115.9	25287	2932.93	21902.9	16764.2	20825.4	23884.1	14140.2	26434	13175.1	5706.3	9549.54	-	-
Lmmp003817	535.11	287.05	534.101	C24H22O14	[M+H]+	Kaempferol-3-O-(6''-malonyl)glucoside*	Flavonoids	Flavonols	-	2	101024	104244	90509.2	39400.7	39549.1	57269.1	149799	123637	150357	115223	81823.2	84939.6	78136	40480.9	99608.1	-	-
Xmsn002700	465.13	303.05	466.111	C21H22O12	[M-H]-	Taxifolin-3'-O-glucoside	Flavonoids	Flavanonols	31106-05-5	3	37775.2	70721.2	36552.6	19359	14994	23824.8	85367.3	64996.9	62330.5	23712.2	26251.9	18320.3	23551.4	16007.7	38726.1	-	-
Wbtp005759	303.05	303.05	302.043	C15H10O7	[M+H]+	1,2,5,7,8-pentahydroxy-3-methylanthracene-9,10-dione	Flavonoids	Other flavonoids	-	1	186206	81626.7	50537.5	834388	1.05515e+06	837522	1.33154e+06	595317	375384	720593	620799	495678	7.03235e+06	1.22832e+07	5.2311e+06	-	-
Lmdp003509	435.09	303.06	434.085	C20H18O11	[M+H]+	Quercetin-3-O-xyloside (Reynoutrin)*	Flavonoids	Flavonols	549-32-6	3	7322.29	16824.3	4932.19	11694.1	48340.1	23776.2	13022.4	38063.5	6148.95	23172.3	10072.9	13230.9	18315.4	26579.3	10096	-	-
Lmyp003139	617.11	153.02	616.106	C28H24O16	[M+H]+	Quercetin-3-O-(6''-O-galloyl)galactoside	Flavonoids	Flavonols	53171-28-1	3	5312.42	10900	5181.09	8594.92	2186.88	16729.3	18500.5	27777.3	17361.4	72465.5	21857.4	38278.2	28540.5	15220.3	12749.9	-	-
Hmcp001829	595.16	303.04	594.159	C27H30O15	[M+H]+	Quercetin-3,7-Di-O-rhamnoside	Flavonoids	Flavonols	28638-13-3	3	9	9	9	2715.52	3581.85	2908.62	2313.03	9612.81	5924.69	3895.98	3079.29	2480.58	2678.58	7166.12	4828	-	-
pme2954	303.05	137.02	302.043	C15H10O7	[M+H]+	Quercetin	Flavonoids	Flavonols	117-39-5	1	46668.2	38523.8	50646.7	117814	143338	85479.3	133937	63163.7	52934.4	95868.3	75393.6	76957.7	603647	1.05096e+06	428085	C00389	ko00941,ko00944,ko01100,ko01110
pmb0717	527.15	331.08	526.148	C27H26O11	[M+H]+	Tricin-5-O-guaiacylglycerol	Flavonoids	Flavones	-	2	6379.84	6642.73	1396.37	1766.71	7529.77	4945.93	659712	1.10452e+06	1.1652e+06	786074	581403	1.86623e+06	910417	522643	344888	-	-
Wbtp004798	301.07	286.05	300.063	C16H12O6	[M+H]+	8,11-dimethoxy-2h-[1,3]dioxolo[4,5-b]xanthen-10-one	Flavonoids	Other flavonoids	-	1	18121.4	10136.3	17851.9	1298.71	4355.81	5725.08	45453.3	60896.2	30310.2	59475.5	35827	32569.8	19522.6	49001.2	26176.3	-	-
