# Supplementary material for: Integrated transcriptome and metabolome analysis reveals that flavonoids function in wheat resistance to powdery mildew
Source: Front Plant Sci. 2023 Feb 1;14:1125194. doi: 10.3389/fpls.2023.1125194 (PMC9929363; doi:10.3389/fpls.2023.1125194)
Supplement: Supplementary file 6 [file Table_6.xlsx]

## Sheet: Sheet1
Table S6. Correlation coefficients between the metabolome analysis data of all analyzed samples
Sample	JM229-0-1	JM229-0-2	JM229-0-3	JM229-pm-1	JM229-pm-2	JM229-pm-3	HHG46-0-1	HHG46-0-2	HHG46-0-3	HHG46-pm-1	HHG46-pm-2	HHG46-pm-3	QC01	QC02	QC03
JM229-0-1	1	0.991903	0.988611	0.935386	0.937946	0.845165	0.960335	0.962142	0.945048	0.649437	0.653855	0.67266	0.962587	0.971485	0.966236
JM229-0-2	0.991903	1	0.992691	0.931786	0.926561	0.833221	0.950786	0.95786	0.934922	0.622027	0.632007	0.647931	0.95463	0.960534	0.96032
JM229-0-3	0.988611	0.992691	1	0.922116	0.920294	0.826652	0.953138	0.961844	0.942267	0.613196	0.629063	0.645524	0.952251	0.957488	0.955736
JM229-pm-1	0.935386	0.931786	0.922116	1	0.976754	0.925176	0.892068	0.891021	0.870998	0.670096	0.691465	0.696621	0.934911	0.93679	0.950699
JM229-pm-2	0.937946	0.926561	0.920294	0.976754	1	0.94881	0.915007	0.905991	0.900309	0.742292	0.762539	0.766913	0.959619	0.954446	0.96643
JM229-pm-3	0.845165	0.833221	0.826652	0.925176	0.94881	1	0.845335	0.832772	0.847334	0.8359	0.853914	0.861098	0.909974	0.886168	0.914122
HHG46-0-1	0.960335	0.950786	0.953138	0.892068	0.915007	0.845335	1	0.992576	0.987755	0.770786	0.770368	0.785401	0.972669	0.969535	0.972519
HHG46-0-2	0.962142	0.95786	0.961844	0.891021	0.905991	0.832772	0.992576	1	0.987044	0.737833	0.742714	0.758925	0.969119	0.962535	0.968942
HHG46-0-3	0.945048	0.934922	0.942267	0.870998	0.900309	0.847334	0.987755	0.987044	1	0.784309	0.790284	0.809178	0.968237	0.954054	0.965292
HHG46-pm-1	0.649437	0.622027	0.613196	0.670096	0.742292	0.8359	0.770786	0.737833	0.784309	1	0.976382	0.988132	0.780218	0.742502	0.767693
HHG46-pm-2	0.653855	0.632007	0.629063	0.691465	0.762539	0.853914	0.770368	0.742714	0.790284	0.976382	1	0.988139	0.793671	0.751628	0.784516
HHG46-pm-3	0.67266	0.647931	0.645524	0.696621	0.766913	0.861098	0.785401	0.758925	0.809178	0.988132	0.988139	1	0.80677	0.764745	0.795755
QC01	0.962587	0.95463	0.952251	0.934911	0.959619	0.909974	0.972669	0.969119	0.968237	0.780218	0.793671	0.80677	1	0.987498	0.99288
QC02	0.971485	0.960534	0.957488	0.93679	0.954446	0.886168	0.969535	0.962535	0.954054	0.742502	0.751628	0.764745	0.987498	1	0.98568
QC03	0.966236	0.96032	0.955736	0.950699	0.96643	0.914122	0.972519	0.968942	0.965292	0.767693	0.784516	0.795755	0.99288	0.98568	1
