# Supplementary material for: Integrated transcriptome and metabolome analysis reveals that flavonoids function in wheat resistance to powdery mildew
Source: Front Plant Sci. 2023 Feb 1;14:1125194. doi: 10.3389/fpls.2023.1125194 (PMC9929363; doi:10.3389/fpls.2023.1125194)
Supplement: Supplementary file 7 [file Table_7.xlsx]

## Sheet: Sheet1
Table S7. Correlation analysis of the transcriptome and metabolome data associated with wheat resistance to powdery mildew
Gene ID	Gene Log2FC	Gene regulation	KO	Gene KEGG map	Metabolite ID	Metabolite Log2FC	Metabolite regulation	Compounds	Class I	CID	Metabolite KEGG map	Coefficient	P-value	ninequadrants
543244	-2.81554	down	K04079	--	Zmhp002409	-6.01826	down	Isoluteolin-6,8-di-C-glucoside	Flavonoids	--	--	0.865081	3.12805e-05	7
123093495	-2.25162	down	--	--	Zmhp002409	-6.01826	down	Isoluteolin-6,8-di-C-glucoside	Flavonoids	--	--	0.828326	0.00013	7
123097895	-1.96618	down	K03283	ko04144;ko04144;ko04144;ko04144;ko04144	Zmhp002409	-6.01826	down	Isoluteolin-6,8-di-C-glucoside	Flavonoids	--	--	0.818941	0.000188237	7
123043655	-2.20038	down	--	--	Zmhp002409	-6.01826	down	Isoluteolin-6,8-di-C-glucoside	Flavonoids	--	--	0.859913	3.94204e-05	7
123151009	-3.13353	down	K04079	--	Zmhp002409	-6.01826	down	Isoluteolin-6,8-di-C-glucoside	Flavonoids	--	--	0.88001	1.51537e-05	7
123098877	-2.13474	down	K03781	ko00630;ko04016;ko04146;ko00380;ko04016;ko04146;ko00630;ko00380;ko00630;ko00380;ko04016;ko04146;ko00630;ko00380;ko04146;ko04016	Zmhp002409	-6.01826	down	Isoluteolin-6,8-di-C-glucoside	Flavonoids	--	--	0.806063	0.000284627	7
123092591	-2.12281	down	K03283	ko04144;ko04144;ko04144;ko04144;ko04144	Zmhp002409	-6.01826	down	Isoluteolin-6,8-di-C-glucoside	Flavonoids	--	--	0.821543	0.00017248	7
123123119	-2.61839	down	K09503	--	Zmhp002409	-6.01826	down	Isoluteolin-6,8-di-C-glucoside	Flavonoids	--	--	0.859499	4.01432e-05	7
542820	-4.32782	down	K03283	ko04144;ko04144;ko04144;ko04144;ko04144;ko04144;ko04144	Zmhp002409	-6.01826	down	Isoluteolin-6,8-di-C-glucoside	Flavonoids	--	--	0.857986	4.28738e-05	7
100125696	-3.18191	down	K04079	--	Zmhp002409	-6.01826	down	Isoluteolin-6,8-di-C-glucoside	Flavonoids	--	--	0.82406	0.000158285	7
123128451	-5.42327	down	K13993	--	Zmhp002409	-6.01826	down	Isoluteolin-6,8-di-C-glucoside	Flavonoids	--	--	0.825101	0.0001527	7
123059094	-4.38254	down	K03283	ko04144;ko04144;ko04144;ko04144;ko04144;ko04144;ko04144	Zmhp002409	-6.01826	down	Isoluteolin-6,8-di-C-glucoside	Flavonoids	--	--	0.866406	2.94351e-05	7
123191454	-2.8766	down	--	--	Zmhp002409	-6.01826	down	Isoluteolin-6,8-di-C-glucoside	Flavonoids	--	--	0.863366	3.3811e-05	7
780632	-2.50095	down	K09503	--	Zmhp002409	-6.01826	down	Isoluteolin-6,8-di-C-glucoside	Flavonoids	--	--	0.846846	6.80958e-05	7
123072861	-2.74322	down	--	--	Zmhp002409	-6.01826	down	Isoluteolin-6,8-di-C-glucoside	Flavonoids	--	--	0.813632	0.000224059	7
123063155	-2.14387	down	--	--	Zmhp002409	-6.01826	down	Isoluteolin-6,8-di-C-glucoside	Flavonoids	--	--	0.825543	0.000150381	7
123180536	-2.6569	down	--	--	Zmhp002409	-6.01826	down	Isoluteolin-6,8-di-C-glucoside	Flavonoids	--	--	0.871411	2.32557e-05	7
123113591	-2.41493	down	K09503	--	Zmhp002409	-6.01826	down	Isoluteolin-6,8-di-C-glucoside	Flavonoids	--	--	0.846148	7.00161e-05	7
123072063	-2.55593	down	--	--	Zmhp002409	-6.01826	down	Isoluteolin-6,8-di-C-glucoside	Flavonoids	--	--	0.842616	8.04199e-05	7
123164751	-1.68836	down	--	--	Zmhp002409	-6.01826	down	Isoluteolin-6,8-di-C-glucoside	Flavonoids	--	--	0.85564	4.74101e-05	7
123191968	-2.64546	down	K13348	ko04146;ko04146;ko04146;ko04146	Zmhp002409	-6.01826	down	Isoluteolin-6,8-di-C-glucoside	Flavonoids	--	--	0.830516	0.000126206	7
123168509	-1.85412	down	--	--	Zmhp002409	-6.01826	down	Isoluteolin-6,8-di-C-glucoside	Flavonoids	--	--	0.839205	9.16478e-05	7
123169817	-4.19074	down	--	--	Zmhp002409	-6.01826	down	Isoluteolin-6,8-di-C-glucoside	Flavonoids	--	--	0.831554	0.000121587	7
123063566	-3.75245	down	--	--	Zmhp002409	-6.01826	down	Isoluteolin-6,8-di-C-glucoside	Flavonoids	--	--	0.806167	0.000283711	7
123128931	-2.42798	down	--	--	Zmhp002409	-6.01826	down	Isoluteolin-6,8-di-C-glucoside	Flavonoids	--	--	0.844052	7.60455e-05	7
123123362	-2.07984	down	--	--	Zmhp002409	-6.01826	down	Isoluteolin-6,8-di-C-glucoside	Flavonoids	--	--	0.846127	7.00731e-05	7
123146089	-2.10956	down	--	--	Zmhp002409	-6.01826	down	Isoluteolin-6,8-di-C-glucoside	Flavonoids	--	--	0.827117	0.000142351	7
123149152	-1.67657	down	--	--	Zmhp002409	-6.01826	down	Isoluteolin-6,8-di-C-glucoside	Flavonoids	--	--	0.843494	7.77216e-05	7
543402	-2.41904	down	--	--	Zmhp002409	-6.01826	down	Isoluteolin-6,8-di-C-glucoside	Flavonoids	--	--	0.811901	0.000236877	7
123113860	-2.18212	down	--	--	Zmhp002409	-6.01826	down	Isoluteolin-6,8-di-C-glucoside	Flavonoids	--	--	0.862131	3.57361e-05	7
123094003	-6.66153	down	--	--	Zmhp002409	-6.01826	down	Isoluteolin-6,8-di-C-glucoside	Flavonoids	--	--	0.826642	0.000144734	7
123080879	-4.05877	down	--	--	Zmhp002409	-6.01826	down	Isoluteolin-6,8-di-C-glucoside	Flavonoids	--	--	0.831398	0.000122271	7
123162610	-2.13376	down	--	--	Zmhp002409	-6.01826	down	Isoluteolin-6,8-di-C-glucoside	Flavonoids	--	--	0.821898	0.000170414	7
123085395	-5.4195	down	K13993	--	Zmhp002409	-6.01826	down	Isoluteolin-6,8-di-C-glucoside	Flavonoids	--	--	0.842501	8.07789e-05	7
123135982	-3.7867	down	K03283	ko04144;ko04144;ko04144;ko04144;ko04144;ko04144;ko04144	Zmhp002409	-6.01826	down	Isoluteolin-6,8-di-C-glucoside	Flavonoids	--	--	0.839756	8.97519e-05	7
123166192	-2.18797	down	--	--	Zmhp002409	-6.01826	down	Isoluteolin-6,8-di-C-glucoside	Flavonoids	--	--	0.886066	1.09875e-05	7
123145575	-5.88116	down	K13993	--	Zmhp002409	-6.01826	down	Isoluteolin-6,8-di-C-glucoside	Flavonoids	--	--	0.831855	0.000120271	7
123162685	-2.50814	down	--	--	Zmhp002409	-6.01826	down	Isoluteolin-6,8-di-C-glucoside	Flavonoids	--	--	0.84553	7.17501e-05	7
123112926	-2.359	down	--	--	Zmhp002409	-6.01826	down	Isoluteolin-6,8-di-C-glucoside	Flavonoids	--	--	0.861824	3.62279e-05	7
100682474	-1.73046	insig	K12133	ko04712;ko04712	Zmhp002409	-6.01826	down	Isoluteolin-6,8-di-C-glucoside	Flavonoids	--	--	0.806232	0.000283139	7
123090159	-3.28892	down	--	--	Zmhp002409	-6.01826	down	Isoluteolin-6,8-di-C-glucoside	Flavonoids	--	--	0.909308	2.64188e-06	7
123097593	-2.46838	down	--	--	Zmhp002409	-6.01826	down	Isoluteolin-6,8-di-C-glucoside	Flavonoids	--	--	0.845782	7.10396e-05	7
123105550	-2.3959	down	--	--	Zmhp002409	-6.01826	down	Isoluteolin-6,8-di-C-glucoside	Flavonoids	--	--	0.872067	2.25328e-05	7
novel.73	-3.9328	down	--	--	Zmhp002409	-6.01826	down	Isoluteolin-6,8-di-C-glucoside	Flavonoids	--	--	0.848088	6.47887e-05	7
123147271	-1.78121	down	K12133	ko04712;ko04712;ko04712;ko04712	Zmhp002409	-6.01826	down	Isoluteolin-6,8-di-C-glucoside	Flavonoids	--	--	0.816191	0.00020615	7
123167076	-1.65387	down	K12133	ko04712;ko04712;ko04712	Zmhp002409	-6.01826	down	Isoluteolin-6,8-di-C-glucoside	Flavonoids	--	--	0.821471	0.000172897	7
123085382	-2.53309	down	--	--	Zmhp002409	-6.01826	down	Isoluteolin-6,8-di-C-glucoside	Flavonoids	--	--	0.856634	4.54418e-05	7
123110040	-1.6265	down	--	--	Zmhp002409	-6.01826	down	Isoluteolin-6,8-di-C-glucoside	Flavonoids	--	--	0.844563	7.45366e-05	7
123066599	-4.31151	down	--	--	Zmhp002409	-6.01826	down	Isoluteolin-6,8-di-C-glucoside	Flavonoids	--	--	0.828116	0.000137439	7
123095908	-4.58152	down	--	--	Zmhp002409	-6.01826	down	Isoluteolin-6,8-di-C-glucoside	Flavonoids	--	--	0.832804	0.00011621	7
novel.1750	-2.82453	down	--	--	Zmhp002409	-6.01826	down	Isoluteolin-6,8-di-C-glucoside	Flavonoids	--	--	0.877956	1.68341e-05	7
123119161	-2.19279	down	--	--	Zmhp002409	-6.01826	down	Isoluteolin-6,8-di-C-glucoside	Flavonoids	--	--	0.826436	0.000145779	7
123131108	-5.7797	down	K13993	--	Zmhp002409	-6.01826	down	Isoluteolin-6,8-di-C-glucoside	Flavonoids	--	--	0.838487	9.41687e-05	7
123086369	-1.06262	insig	--	--	Zmhp002409	-6.01826	down	Isoluteolin-6,8-di-C-glucoside	Flavonoids	--	--	0.899654	4.97841e-06	7
123070279	-1.19279	down	--	--	Zmhp002409	-6.01826	down	Isoluteolin-6,8-di-C-glucoside	Flavonoids	--	--	0.850178	5.95241e-05	7
123051465	-2.27103	down	--	--	Zmhp002409	-6.01826	down	Isoluteolin-6,8-di-C-glucoside	Flavonoids	--	--	0.875363	1.91743e-05	7
123182938	-4.58795	down	--	--	Zmhp002409	-6.01826	down	Isoluteolin-6,8-di-C-glucoside	Flavonoids	--	--	0.847918	6.52338e-05	7
123065006	-6.07245	down	K13993	--	Zmhp002409	-6.01826	down	Isoluteolin-6,8-di-C-glucoside	Flavonoids	--	--	0.828022	0.000137892	7
542835	-5.7319	down	--	--	Zmhp002409	-6.01826	down	Isoluteolin-6,8-di-C-glucoside	Flavonoids	--	--	0.814867	0.000215261	7
123095715	-1.88241	down	--	--	Zmhp002409	-6.01826	down	Isoluteolin-6,8-di-C-glucoside	Flavonoids	--	--	0.816876	0.000201559	7
123086975	-2.22009	down	K03527	ko00900;ko00900;ko00900;ko00900;ko00900	Zmhp002409	-6.01826	down	Isoluteolin-6,8-di-C-glucoside	Flavonoids	--	--	0.818742	0.000189489	7
123117764	-2.27555	down	K03283	ko04144;ko04144;ko04144;ko04144;ko04144	Zmhp002409	-6.01826	down	Isoluteolin-6,8-di-C-glucoside	Flavonoids	--	--	0.812949	0.000229044	7
123163979	-1.16474	insig	--	--	Zmhp002409	-6.01826	down	Isoluteolin-6,8-di-C-glucoside	Flavonoids	--	--	0.817708	0.000196105	7
100127086	-1.87894	down	K08770	ko04120;ko04120;ko04120;ko04120;ko04120	Zmhp002409	-6.01826	down	Isoluteolin-6,8-di-C-glucoside	Flavonoids	--	--	0.829973	0.000128676	7
123070974	-1.15655	insig	--	--	Zmhp002409	-6.01826	down	Isoluteolin-6,8-di-C-glucoside	Flavonoids	--	--	0.805657	0.000288217	7
123147857	-1.68381	down	--	--	Zmhp002409	-6.01826	down	Isoluteolin-6,8-di-C-glucoside	Flavonoids	--	--	0.805454	0.000290026	7
123092254	-3.10698	down	--	--	Zmhp002409	-6.01826	down	Isoluteolin-6,8-di-C-glucoside	Flavonoids	--	--	0.856725	4.52635e-05	7
123096608	-1.10977	down	--	--	Zmhp002409	-6.01826	down	Isoluteolin-6,8-di-C-glucoside	Flavonoids	--	--	0.922246	1.00292e-06	7
123136723	-2.46933	down	--	--	Zmhp002409	-6.01826	down	Isoluteolin-6,8-di-C-glucoside	Flavonoids	--	--	0.827527	0.000140315	7
123091677	-1.13979	insig	--	--	Zmhp002409	-6.01826	down	Isoluteolin-6,8-di-C-glucoside	Flavonoids	--	--	0.910464	2.43753e-06	7
543171	-1.00872	insig	K06689	--	Zmhp002409	-6.01826	down	Isoluteolin-6,8-di-C-glucoside	Flavonoids	--	--	0.814139	0.000220409	7
123157119	-5.32979	down	K13993	--	Zmhp002409	-6.01826	down	Isoluteolin-6,8-di-C-glucoside	Flavonoids	--	--	0.868024	2.73045e-05	7
123063078	-1.00268	insig	--	--	Zmhp002409	-6.01826	down	Isoluteolin-6,8-di-C-glucoside	Flavonoids	--	--	0.809823	0.000253053	7
123050348	-2.18173	down	--	--	Zmhp002409	-6.01826	down	Isoluteolin-6,8-di-C-glucoside	Flavonoids	--	--	0.83652	0.000101371	7
123090890	-2.6096	down	K01054	ko00561;ko00561;ko00561;ko00561	Zmhp002409	-6.01826	down	Isoluteolin-6,8-di-C-glucoside	Flavonoids	--	--	0.807217	0.000274613	7
123125963	-2.33267	down	--	--	Zmhp002409	-6.01826	down	Isoluteolin-6,8-di-C-glucoside	Flavonoids	--	--	0.849597	6.09524e-05	7
123111956	2.40445	up	--	--	Zmhp002409	-6.01826	down	Isoluteolin-6,8-di-C-glucoside	Flavonoids	--	--	-0.832044	0.000119456	9
123115246	-1.8491	down	--	--	Zmhp002409	-6.01826	down	Isoluteolin-6,8-di-C-glucoside	Flavonoids	--	--	0.809531	0.000255396	7
123180727	-2.12305	down	--	--	Zmhp002409	-6.01826	down	Isoluteolin-6,8-di-C-glucoside	Flavonoids	--	--	0.846591	6.8792e-05	7
123187403	-2.64738	down	--	--	Zmhp002409	-6.01826	down	Isoluteolin-6,8-di-C-glucoside	Flavonoids	--	--	0.88318	1.28345e-05	7
123143994	-4.54219	down	--	--	Zmhp002409	-6.01826	down	Isoluteolin-6,8-di-C-glucoside	Flavonoids	--	--	0.843282	7.83674e-05	7
123181471	-2.25666	down	--	--	Zmhp002409	-6.01826	down	Isoluteolin-6,8-di-C-glucoside	Flavonoids	--	--	0.838402	9.44727e-05	7
123052570	-2.72378	down	K05907	ko00920;ko00920;ko00920;ko00920	Zmhp002409	-6.01826	down	Isoluteolin-6,8-di-C-glucoside	Flavonoids	--	--	0.808347	0.000265088	7
123143947	-2.1918	down	K08770	ko04120;ko04120;ko04120;ko04120;ko04120	Zmhp002409	-6.01826	down	Isoluteolin-6,8-di-C-glucoside	Flavonoids	--	--	0.814432	0.000218329	7
123080280	-1.0352	insig	--	--	Zmhp002409	-6.01826	down	Isoluteolin-6,8-di-C-glucoside	Flavonoids	--	--	0.879754	1.5355e-05	7
123131836	-1.68958	down	--	--	Zmhp002409	-6.01826	down	Isoluteolin-6,8-di-C-glucoside	Flavonoids	--	--	0.853828	5.1179e-05	7
123146103	-3.64479	down	--	--	Zmhp002409	-6.01826	down	Isoluteolin-6,8-di-C-glucoside	Flavonoids	--	--	0.885461	1.13548e-05	7
123132176	-2.95182	down	--	--	Zmhp002409	-6.01826	down	Isoluteolin-6,8-di-C-glucoside	Flavonoids	--	--	0.875223	1.93083e-05	7
123113281	-1.59965	down	--	--	Zmhp002409	-6.01826	down	Isoluteolin-6,8-di-C-glucoside	Flavonoids	--	--	0.84742	6.65517e-05	7
123061996	-2.32625	down	--	--	Zmhp002409	-6.01826	down	Isoluteolin-6,8-di-C-glucoside	Flavonoids	--	--	0.801698	0.000325243	7
123183083	-4.1701	down	--	--	Zmhp002409	-6.01826	down	Isoluteolin-6,8-di-C-glucoside	Flavonoids	--	--	0.856652	4.54052e-05	7
123043654	-3.28886	down	--	--	Zmhp002409	-6.01826	down	Isoluteolin-6,8-di-C-glucoside	Flavonoids	--	--	0.821156	0.000174748	7
123144007	-1.13323	down	K08967	ko00270;ko00270;ko00270;ko00270	Zmhp002409	-6.01826	down	Isoluteolin-6,8-di-C-glucoside	Flavonoids	--	--	0.807737	0.000270196	7
123085745	-2.4635	down	--	--	Zmhp002409	-6.01826	down	Isoluteolin-6,8-di-C-glucoside	Flavonoids	--	--	0.838029	9.58085e-05	7
123143292	-2.19674	down	--	--	Zmhp002409	-6.01826	down	Isoluteolin-6,8-di-C-glucoside	Flavonoids	--	--	0.814689	0.000216511	7
123095581	-2.35326	down	K22912	ko00740;ko00740;ko00740;ko00740	Zmhp002409	-6.01826	down	Isoluteolin-6,8-di-C-glucoside	Flavonoids	--	--	0.813981	0.00022154	7
123087082	-2.91391	down	--	--	Zmhp002409	-6.01826	down	Isoluteolin-6,8-di-C-glucoside	Flavonoids	--	--	0.809512	0.000255554	7
123096419	-3.49576	down	--	--	Zmhp002409	-6.01826	down	Isoluteolin-6,8-di-C-glucoside	Flavonoids	--	--	0.910715	2.39496e-06	7
123180069	-1.20106	down	K21888	ko00480;ko00053;ko00480;ko00053;ko00480;ko00053	Zmhp002409	-6.01826	down	Isoluteolin-6,8-di-C-glucoside	Flavonoids	--	--	0.818748	0.000189451	7
123086550	-1.78694	down	--	--	Zmhp002409	-6.01826	down	Isoluteolin-6,8-di-C-glucoside	Flavonoids	--	--	0.835052	0.000107035	7
123051178	-2.55074	down	--	--	Zmhp002409	-6.01826	down	Isoluteolin-6,8-di-C-glucoside	Flavonoids	--	--	0.803799	0.000305133	7
123113411	-2.82978	down	K13348	ko04146;ko04146;ko04146;ko04146	Zmhp002409	-6.01826	down	Isoluteolin-6,8-di-C-glucoside	Flavonoids	--	--	0.823572	0.000160956	7
123068718	-1.83412	down	--	--	Zmhp002409	-6.01826	down	Isoluteolin-6,8-di-C-glucoside	Flavonoids	--	--	0.819208	0.000186564	7
123104352	-2.14654	down	--	--	Zmhp002409	-6.01826	down	Isoluteolin-6,8-di-C-glucoside	Flavonoids	--	--	0.812506	0.000232329	7
123079630	-2.13395	down	--	--	Zmhp002409	-6.01826	down	Isoluteolin-6,8-di-C-glucoside	Flavonoids	--	--	0.847906	6.52652e-05	7
123141680	-3.23064	down	--	--	Zmhp002409	-6.01826	down	Isoluteolin-6,8-di-C-glucoside	Flavonoids	--	--	0.813765	0.000223093	7
123090649	-2.49615	down	K10666	--	Zmhp002409	-6.01826	down	Isoluteolin-6,8-di-C-glucoside	Flavonoids	--	--	0.862909	3.45123e-05	7
123182660	-4.70807	down	--	--	Zmhp002409	-6.01826	down	Isoluteolin-6,8-di-C-glucoside	Flavonoids	--	--	0.849044	6.23345e-05	7
123105935	-1.91172	down	K21888	ko00480;ko00053;ko00480;ko00053;ko00480;ko00053	Zmhp002409	-6.01826	down	Isoluteolin-6,8-di-C-glucoside	Flavonoids	--	--	0.819629	0.000183958	7
123128941	-2.91552	down	--	--	Zmhp002409	-6.01826	down	Isoluteolin-6,8-di-C-glucoside	Flavonoids	--	--	0.883151	1.28544e-05	7
123143714	-2.84147	down	--	--	Zmhp002409	-6.01826	down	Isoluteolin-6,8-di-C-glucoside	Flavonoids	--	--	0.869501	2.54726e-05	7
123156106	-1.88841	down	K08770	ko04120;ko04120;ko04120;ko04120;ko04120	Zmhp002409	-6.01826	down	Isoluteolin-6,8-di-C-glucoside	Flavonoids	--	--	0.845804	7.09759e-05	7
123145682	-3.83704	down	--	--	Zmhp002409	-6.01826	down	Isoluteolin-6,8-di-C-glucoside	Flavonoids	--	--	0.86582	3.02391e-05	7
123066662	-1.58794	down	K08967	ko00270;ko00270;ko00270	Zmhp002409	-6.01826	down	Isoluteolin-6,8-di-C-glucoside	Flavonoids	--	--	0.803878	0.000304398	7
123159353	-1.25964	down	--	--	Zmhp002409	-6.01826	down	Isoluteolin-6,8-di-C-glucoside	Flavonoids	--	--	0.847991	6.50432e-05	7
123040998	-2.31342	down	--	--	Zmhp002409	-6.01826	down	Isoluteolin-6,8-di-C-glucoside	Flavonoids	--	--	0.843332	7.82144e-05	7
123068667	-1.13811	down	--	--	Zmhp002409	-6.01826	down	Isoluteolin-6,8-di-C-glucoside	Flavonoids	--	--	0.812705	0.000230851	7
123071766	-1.99689	down	K08081	ko00960;ko00960;ko00960;ko00960	Zmhp002409	-6.01826	down	Isoluteolin-6,8-di-C-glucoside	Flavonoids	--	--	0.816202	0.000206074	7
123151037	-3.12556	down	--	--	Zmhp002409	-6.01826	down	Isoluteolin-6,8-di-C-glucoside	Flavonoids	--	--	0.80652	0.000280623	7
123084903	-1.36469	down	K13525	--	Zmhp002409	-6.01826	down	Isoluteolin-6,8-di-C-glucoside	Flavonoids	--	--	0.825479	0.000150716	7
123104186	-2.96101	down	K12836	--	Zmhp002409	-6.01826	down	Isoluteolin-6,8-di-C-glucoside	Flavonoids	--	--	0.877406	1.731e-05	7
123071288	-2.29079	down	--	--	Zmhp002409	-6.01826	down	Isoluteolin-6,8-di-C-glucoside	Flavonoids	--	--	0.825158	0.000152401	7
123086845	-1.63807	down	--	--	Zmhp002409	-6.01826	down	Isoluteolin-6,8-di-C-glucoside	Flavonoids	--	--	0.874134	2.03739e-05	7
123191382	-1.22212	down	--	--	Zmhp002409	-6.01826	down	Isoluteolin-6,8-di-C-glucoside	Flavonoids	--	--	0.80977	0.000253481	7
123068091	-3.90072	down	--	--	Zmhp002409	-6.01826	down	Isoluteolin-6,8-di-C-glucoside	Flavonoids	--	--	0.869215	2.58191e-05	7
123079108	-1.74903	down	--	--	Zmhp002409	-6.01826	down	Isoluteolin-6,8-di-C-glucoside	Flavonoids	--	--	0.845791	7.10137e-05	7
123160453	-1.12105	down	--	--	Zmhp002409	-6.01826	down	Isoluteolin-6,8-di-C-glucoside	Flavonoids	--	--	0.844365	7.5118e-05	7
123087582	-1.03065	insig	--	--	Zmhp002409	-6.01826	down	Isoluteolin-6,8-di-C-glucoside	Flavonoids	--	--	0.833966	0.000111387	7
543303	-1.25195	down	--	--	Zmhp002409	-6.01826	down	Isoluteolin-6,8-di-C-glucoside	Flavonoids	--	--	0.921798	1.0399e-06	7
123105389	-3.25494	down	--	--	Zmhp002409	-6.01826	down	Isoluteolin-6,8-di-C-glucoside	Flavonoids	--	--	0.833042	0.000115211	7
123162684	-1.98882	down	K08770	ko04120;ko04120;ko04120;ko04120;ko04120	Zmhp002409	-6.01826	down	Isoluteolin-6,8-di-C-glucoside	Flavonoids	--	--	0.837964	9.604e-05	7
100037648	2.63335	up	--	--	Zmhp002409	-6.01826	down	Isoluteolin-6,8-di-C-glucoside	Flavonoids	--	--	-0.83676	0.000100468	9
123090211	-1.78902	down	K08967	ko00270;ko00270;ko00270;ko00270;ko00270	Zmhp002409	-6.01826	down	Isoluteolin-6,8-di-C-glucoside	Flavonoids	--	--	0.885695	1.12119e-05	7
123121943	-2.43816	down	K12836	--	Zmhp002409	-6.01826	down	Isoluteolin-6,8-di-C-glucoside	Flavonoids	--	--	0.843487	7.77433e-05	7
123182941	-1.39401	down	K08967	ko00270;ko00270;ko00270;ko00270	Zmhp002409	-6.01826	down	Isoluteolin-6,8-di-C-glucoside	Flavonoids	--	--	0.898912	5.21282e-06	7
123083703	-1.89152	down	K08967	ko00270;ko00270;ko00270;ko00270;ko00270	Zmhp002409	-6.01826	down	Isoluteolin-6,8-di-C-glucoside	Flavonoids	--	--	0.826734	0.000144268	7
123070694	-2.1599	down	--	--	Zmhp002409	-6.01826	down	Isoluteolin-6,8-di-C-glucoside	Flavonoids	--	--	0.846753	6.83504e-05	7
123049999	-3.15683	down	--	--	Zmhp002409	-6.01826	down	Isoluteolin-6,8-di-C-glucoside	Flavonoids	--	--	0.830881	0.000124563	7
123164920	-1.43252	down	--	--	Zmhp002409	-6.01826	down	Isoluteolin-6,8-di-C-glucoside	Flavonoids	--	--	0.831648	0.000121175	7
123122795	-2.49754	down	--	--	Zmhp002409	-6.01826	down	Isoluteolin-6,8-di-C-glucoside	Flavonoids	--	--	0.815105	0.0002136	7
123095986	-1.28234	down	--	--	Zmhp002409	-6.01826	down	Isoluteolin-6,8-di-C-glucoside	Flavonoids	--	--	0.813672	0.000223771	7
123124835	-6.51181	down	--	--	Zmhp002409	-6.01826	down	Isoluteolin-6,8-di-C-glucoside	Flavonoids	--	--	0.80115	0.000330658	7
123121619	-1.58143	down	--	--	Zmhp002409	-6.01826	down	Isoluteolin-6,8-di-C-glucoside	Flavonoids	--	--	0.920958	1.11241e-06	7
123145549	-1.42814	down	--	--	Zmhp002409	-6.01826	down	Isoluteolin-6,8-di-C-glucoside	Flavonoids	--	--	0.818659	0.00019001	7
123182373	-1.01802	down	K06689	ko04120	Zmhp002409	-6.01826	down	Isoluteolin-6,8-di-C-glucoside	Flavonoids	--	--	0.859199	4.06728e-05	7
123149813	-2.42607	down	--	--	Zmhp002409	-6.01826	down	Isoluteolin-6,8-di-C-glucoside	Flavonoids	--	--	0.828819	0.000134067	7
542819	3.30952	up	K13064	ko00360;ko00360;ko00360;ko00360;ko00360	Zmhp002409	-6.01826	down	Isoluteolin-6,8-di-C-glucoside	Flavonoids	--	--	-0.846865	6.80432e-05	9
123095914	-3.76256	down	K01054	ko00561;ko00561;ko00561;ko00561;ko00561	Zmhp002409	-6.01826	down	Isoluteolin-6,8-di-C-glucoside	Flavonoids	--	--	0.818305	0.000192258	7
123111991	3.5549	up	--	--	Zmhp002409	-6.01826	down	Isoluteolin-6,8-di-C-glucoside	Flavonoids	--	--	-0.868454	2.67603e-05	9
123167323	-2.60757	down	--	--	Zmhp002409	-6.01826	down	Isoluteolin-6,8-di-C-glucoside	Flavonoids	--	--	0.859305	4.04841e-05	7
123096362	-1.38081	down	--	--	Zmhp002409	-6.01826	down	Isoluteolin-6,8-di-C-glucoside	Flavonoids	--	--	0.838587	9.38157e-05	7
123180014	-2.1469	down	--	--	Zmhp002409	-6.01826	down	Isoluteolin-6,8-di-C-glucoside	Flavonoids	--	--	0.807322	0.000273716	7
123187909	-2.12642	down	K14498	ko04016;ko04016;ko04016;ko04016;ko04016	Zmhp002409	-6.01826	down	Isoluteolin-6,8-di-C-glucoside	Flavonoids	--	--	0.892401	7.69595e-06	7
123132620	-2.91033	down	K17991	ko00073;ko00073;ko00073;ko00073;ko00073;ko00073;ko00073;ko00073	Zmhp002409	-6.01826	down	Isoluteolin-6,8-di-C-glucoside	Flavonoids	--	--	0.808822	0.000261164	7
123108204	-1.90318	down	--	--	Zmhp002409	-6.01826	down	Isoluteolin-6,8-di-C-glucoside	Flavonoids	--	--	0.804409	0.000299495	7
123105251	-2.12114	down	--	--	Zmhp002409	-6.01826	down	Isoluteolin-6,8-di-C-glucoside	Flavonoids	--	--	0.841382	8.43422e-05	7
123119769	-1.5904	down	--	--	Zmhp002409	-6.01826	down	Isoluteolin-6,8-di-C-glucoside	Flavonoids	--	--	0.82174	0.00017133	7
123039932	-1.57276	down	--	--	Zmhp002409	-6.01826	down	Isoluteolin-6,8-di-C-glucoside	Flavonoids	--	--	0.806023	0.00028498	7
123086042	-1.32734	down	--	--	Zmhp002409	-6.01826	down	Isoluteolin-6,8-di-C-glucoside	Flavonoids	--	--	0.834989	0.000107284	7
100873110	-2.84875	down	--	--	Zmhp002409	-6.01826	down	Isoluteolin-6,8-di-C-glucoside	Flavonoids	--	--	0.809245	0.000257714	7
123190694	-2.55087	down	K00787	ko00900;ko00900;ko00900;ko00900	Zmhp002409	-6.01826	down	Isoluteolin-6,8-di-C-glucoside	Flavonoids	--	--	0.826205	0.000146958	7
123062484	-2.06973	down	--	--	Zmhp002409	-6.01826	down	Isoluteolin-6,8-di-C-glucoside	Flavonoids	--	--	0.830978	0.000124131	7
123095877	-1.39222	down	K01835	ko00052;ko00500;ko00520;ko00030;ko00230;ko00052;ko00520;ko00500;ko00030;ko00230;ko00500;ko00520;ko00052;ko00030;ko00230;ko00500;ko00030;ko00520;ko00052;ko00230;ko00030;ko00500;ko00052;ko00520;ko00230	Zmhp002409	-6.01826	down	Isoluteolin-6,8-di-C-glucoside	Flavonoids	--	--	0.8103	0.000249267	7
123055367	-2.70908	down	--	--	Zmhp002409	-6.01826	down	Isoluteolin-6,8-di-C-glucoside	Flavonoids	--	--	0.836042	0.000103185	7
123095670	-2.82562	down	K10666	--	Zmhp002409	-6.01826	down	Isoluteolin-6,8-di-C-glucoside	Flavonoids	--	--	0.845167	7.27872e-05	7
123093910	-1.3612	down	K13431	ko03060;ko03060;ko03060	Zmhp002409	-6.01826	down	Isoluteolin-6,8-di-C-glucoside	Flavonoids	--	--	0.840378	8.76499e-05	7
123122148	-1.00856	down	--	--	Zmhp002409	-6.01826	down	Isoluteolin-6,8-di-C-glucoside	Flavonoids	--	--	0.834458	0.0001094	7
123053096	-2.55736	down	K00224	ko00592;ko00592;ko00592;ko00592;ko00592	Zmhp002409	-6.01826	down	Isoluteolin-6,8-di-C-glucoside	Flavonoids	--	--	0.854086	5.06269e-05	7
123121557	3.72759	up	--	--	Zmhp002409	-6.01826	down	Isoluteolin-6,8-di-C-glucoside	Flavonoids	--	--	-0.881018	1.43812e-05	9
123122744	-1.96906	down	--	--	Zmhp002409	-6.01826	down	Isoluteolin-6,8-di-C-glucoside	Flavonoids	--	--	0.837932	9.61579e-05	7
123095651	-2.30668	down	K14508	--	Zmhp002409	-6.01826	down	Isoluteolin-6,8-di-C-glucoside	Flavonoids	--	--	0.877243	1.74525e-05	7
123087300	-3.34719	down	K10666	--	Zmhp002409	-6.01826	down	Isoluteolin-6,8-di-C-glucoside	Flavonoids	--	--	0.822268	0.000168286	7
123099118	-1.31048	down	K13431	ko03060;ko03060;ko03060	Zmhp002409	-6.01826	down	Isoluteolin-6,8-di-C-glucoside	Flavonoids	--	--	0.82993	0.000128876	7
123060956	-2.15738	down	K07953	--	Zmhp002409	-6.01826	down	Isoluteolin-6,8-di-C-glucoside	Flavonoids	--	--	0.817478	0.000197598	7
123105050	-3.08621	down	--	--	Zmhp002409	-6.01826	down	Isoluteolin-6,8-di-C-glucoside	Flavonoids	--	--	0.846722	6.84327e-05	7
123111796	-1.16261	down	--	--	Zmhp002409	-6.01826	down	Isoluteolin-6,8-di-C-glucoside	Flavonoids	--	--	0.812651	0.000231249	7
123189214	-1.64274	down	--	--	Zmhp002409	-6.01826	down	Isoluteolin-6,8-di-C-glucoside	Flavonoids	--	--	0.849049	6.23232e-05	7
123189673	-1.31972	down	--	--	Zmhp002409	-6.01826	down	Isoluteolin-6,8-di-C-glucoside	Flavonoids	--	--	0.801425	0.00032793	7
123180350	-1.47401	down	K22849	ko00561;ko00561	Zmhp002409	-6.01826	down	Isoluteolin-6,8-di-C-glucoside	Flavonoids	--	--	0.836539	0.000101297	7
780696	-1.10661	insig	K12896	--	Zmhp002409	-6.01826	down	Isoluteolin-6,8-di-C-glucoside	Flavonoids	--	--	0.822089	0.000169314	7
123102582	-1.32433	down	--	--	Zmhp002409	-6.01826	down	Isoluteolin-6,8-di-C-glucoside	Flavonoids	--	--	0.85064	5.8409e-05	7
100415845	-1.68549	down	K08967	ko00270;ko00270;ko00270;ko00270;ko00270	Zmhp002409	-6.01826	down	Isoluteolin-6,8-di-C-glucoside	Flavonoids	--	--	0.864192	3.25717e-05	7
123143806	-1.4977	down	K03262	--	Zmhp002409	-6.01826	down	Isoluteolin-6,8-di-C-glucoside	Flavonoids	--	--	0.834059	0.000111009	7
123112089	-1.24225	down	--	--	Zmhp002409	-6.01826	down	Isoluteolin-6,8-di-C-glucoside	Flavonoids	--	--	0.893162	7.36278e-06	7
123147422	-1.09358	down	--	--	Zmhp002409	-6.01826	down	Isoluteolin-6,8-di-C-glucoside	Flavonoids	--	--	0.870641	2.41296e-05	7
123180345	-3.97062	down	--	--	Zmhp002409	-6.01826	down	Isoluteolin-6,8-di-C-glucoside	Flavonoids	--	--	0.815995	0.000207479	7
123078051	-1.88101	down	--	--	Zmhp002409	-6.01826	down	Isoluteolin-6,8-di-C-glucoside	Flavonoids	--	--	0.837373	9.81935e-05	7
123061590	1.60778	up	--	--	Zmhp002409	-6.01826	down	Isoluteolin-6,8-di-C-glucoside	Flavonoids	--	--	-0.844482	7.47737e-05	9
123148200	-2.89383	down	--	--	Zmhp002409	-6.01826	down	Isoluteolin-6,8-di-C-glucoside	Flavonoids	--	--	0.877744	1.70163e-05	7
123046327	-2.90623	down	--	--	Zmhp002409	-6.01826	down	Isoluteolin-6,8-di-C-glucoside	Flavonoids	--	--	0.849183	6.19843e-05	7
123164414	-1.77574	down	--	--	Zmhp002409	-6.01826	down	Isoluteolin-6,8-di-C-glucoside	Flavonoids	--	--	0.856821	4.50789e-05	7
123069554	-2.06108	down	K07953	--	Zmhp002409	-6.01826	down	Isoluteolin-6,8-di-C-glucoside	Flavonoids	--	--	0.800108	0.00034117	7
123181343	-1.27103	down	--	--	Zmhp002409	-6.01826	down	Isoluteolin-6,8-di-C-glucoside	Flavonoids	--	--	0.819139	0.000186998	7
123060851	-3.27716	down	--	--	Zmhp002409	-6.01826	down	Isoluteolin-6,8-di-C-glucoside	Flavonoids	--	--	0.91276	2.07056e-06	7
123189359	-2.08401	down	--	--	Zmhp002409	-6.01826	down	Isoluteolin-6,8-di-C-glucoside	Flavonoids	--	--	0.852491	5.41146e-05	7
123091444	-3.05968	down	--	--	Zmhp002409	-6.01826	down	Isoluteolin-6,8-di-C-glucoside	Flavonoids	--	--	0.824633	0.00015519	7
123062852	-2.44997	down	--	--	Zmhp002409	-6.01826	down	Isoluteolin-6,8-di-C-glucoside	Flavonoids	--	--	0.840426	8.74888e-05	7
123128696	-1.65522	down	K00901	ko00561;ko00564;ko04070;ko00561;ko00564;ko04070;ko00564;ko00561;ko04070;ko00561;ko04070;ko00564;ko00561;ko00564;ko04070	Zmhp002409	-6.01826	down	Isoluteolin-6,8-di-C-glucoside	Flavonoids	--	--	0.843468	7.78007e-05	7
123144125	-2.32422	down	--	--	Zmhp002409	-6.01826	down	Isoluteolin-6,8-di-C-glucoside	Flavonoids	--	--	0.857561	4.36667e-05	7
123164925	-2.66161	down	--	--	Zmhp002409	-6.01826	down	Isoluteolin-6,8-di-C-glucoside	Flavonoids	--	--	0.829573	0.000130524	7
123098123	-4.04651	down	--	--	Zmhp002409	-6.01826	down	Isoluteolin-6,8-di-C-glucoside	Flavonoids	--	--	0.87292	2.16204e-05	7
123132476	-3.17425	down	--	--	Zmhp002409	-6.01826	down	Isoluteolin-6,8-di-C-glucoside	Flavonoids	--	--	0.843439	7.78892e-05	7
123068925	-1.99898	down	--	--	Zmhp002409	-6.01826	down	Isoluteolin-6,8-di-C-glucoside	Flavonoids	--	--	0.884208	1.21491e-05	7
780621	-2.0302	down	K05928	ko00130;ko00130;ko00130;ko00130	Zmhp002409	-6.01826	down	Isoluteolin-6,8-di-C-glucoside	Flavonoids	--	--	0.810119	0.000250699	7
123077939	-3.35202	down	--	--	Zmhp002409	-6.01826	down	Isoluteolin-6,8-di-C-glucoside	Flavonoids	--	--	0.923741	8.87249e-07	7
123097750	-1.66656	down	--	--	Zmhp002409	-6.01826	down	Isoluteolin-6,8-di-C-glucoside	Flavonoids	--	--	0.885943	1.1061e-05	7
123132255	-1.71237	down	K03262	--	Zmhp002409	-6.01826	down	Isoluteolin-6,8-di-C-glucoside	Flavonoids	--	--	0.881895	1.37362e-05	7
100049041	-3.20166	down	K18819	ko00052;ko00052;ko00052;ko00052	Zmhp002409	-6.01826	down	Isoluteolin-6,8-di-C-glucoside	Flavonoids	--	--	0.822555	0.000166652	7
123072860	-2.28135	down	--	--	Zmhp002409	-6.01826	down	Isoluteolin-6,8-di-C-glucoside	Flavonoids	--	--	0.834314	0.000109979	7
123112718	-1.63258	down	K01069	ko00620;ko00620;ko00620;ko00620	Zmhp002409	-6.01826	down	Isoluteolin-6,8-di-C-glucoside	Flavonoids	--	--	0.891087	8.30019e-06	7
123132129	-1.67545	down	--	--	Zmhp002409	-6.01826	down	Isoluteolin-6,8-di-C-glucoside	Flavonoids	--	--	0.855749	4.71895e-05	7
123053385	-1.16572	down	K14486	--	Zmhp002409	-6.01826	down	Isoluteolin-6,8-di-C-glucoside	Flavonoids	--	--	0.867967	2.73778e-05	7
123112123	-1.61472	down	--	--	Zmhp002409	-6.01826	down	Isoluteolin-6,8-di-C-glucoside	Flavonoids	--	--	0.878888	1.60535e-05	7
123043606	-2.43825	down	K14376	ko03015;ko03015;ko03015;ko03015;ko03015	Zmhp002409	-6.01826	down	Isoluteolin-6,8-di-C-glucoside	Flavonoids	--	--	0.839302	9.1313e-05	7
123071403	-1.94563	down	--	--	Zmhp002409	-6.01826	down	Isoluteolin-6,8-di-C-glucoside	Flavonoids	--	--	0.80663	0.000279663	7
123148179	-2.4857	down	--	--	Zmhp002409	-6.01826	down	Isoluteolin-6,8-di-C-glucoside	Flavonoids	--	--	0.900445	4.7381e-06	7
123091299	-1.15756	down	--	--	Zmhp002409	-6.01826	down	Isoluteolin-6,8-di-C-glucoside	Flavonoids	--	--	0.836988	9.96152e-05	7
123190857	1.36373	up	--	--	Zmhp002409	-6.01826	down	Isoluteolin-6,8-di-C-glucoside	Flavonoids	--	--	-0.802275	0.000319612	9
123104994	-2.71023	down	--	--	Zmhp002409	-6.01826	down	Isoluteolin-6,8-di-C-glucoside	Flavonoids	--	--	0.820043	0.000181421	7
123072010	1.20529	up	--	--	Zmhp002409	-6.01826	down	Isoluteolin-6,8-di-C-glucoside	Flavonoids	--	--	-0.846282	6.96429e-05	9
123156247	-1.05959	down	K00387	ko00920;ko00920;ko00920;ko00920	Zmhp002409	-6.01826	down	Isoluteolin-6,8-di-C-glucoside	Flavonoids	--	--	0.803871	0.000304464	7
123051728	-1.23567	down	--	--	Zmhp002409	-6.01826	down	Isoluteolin-6,8-di-C-glucoside	Flavonoids	--	--	0.857598	4.35979e-05	7
123159301	-1.06966	down	--	--	Zmhp002409	-6.01826	down	Isoluteolin-6,8-di-C-glucoside	Flavonoids	--	--	0.805317	0.000291252	7
123085101	-2.39125	down	K00511	ko00100;ko00909;ko00909;ko00100;ko00100;ko00909;ko00100;ko00909;ko00100;ko00909	Zmhp002409	-6.01826	down	Isoluteolin-6,8-di-C-glucoside	Flavonoids	--	--	0.870886	2.3849e-05	7
123148134	-1.58385	down	--	--	Zmhp002409	-6.01826	down	Isoluteolin-6,8-di-C-glucoside	Flavonoids	--	--	0.838803	9.30542e-05	7
123115657	-2.41448	down	--	--	Zmhp002409	-6.01826	down	Isoluteolin-6,8-di-C-glucoside	Flavonoids	--	--	0.845178	7.27555e-05	7
123069439	-3.25839	down	--	--	Zmhp002409	-6.01826	down	Isoluteolin-6,8-di-C-glucoside	Flavonoids	--	--	0.918076	1.39408e-06	7
123169390	-2.29222	down	--	--	Zmhp002409	-6.01826	down	Isoluteolin-6,8-di-C-glucoside	Flavonoids	--	--	0.801428	0.000327903	7
123077445	-1.46041	down	--	--	Zmhp002409	-6.01826	down	Isoluteolin-6,8-di-C-glucoside	Flavonoids	--	--	0.836454	0.000101621	7
123087190	-1.01956	insig	--	--	Zmhp002409	-6.01826	down	Isoluteolin-6,8-di-C-glucoside	Flavonoids	--	--	0.811593	0.00023922	7
123092836	-4.12164	down	--	--	Zmhp002409	-6.01826	down	Isoluteolin-6,8-di-C-glucoside	Flavonoids	--	--	0.818184	0.000193032	7
123103256	-2.76624	down	K08247	ko00450;ko00450;ko00450;ko00450;ko00450	Zmhp002409	-6.01826	down	Isoluteolin-6,8-di-C-glucoside	Flavonoids	--	--	0.802083	0.000321483	7
123085221	-3.23654	down	--	--	Zmhp002409	-6.01826	down	Isoluteolin-6,8-di-C-glucoside	Flavonoids	--	--	0.826027	0.000147874	7
123177661	-2.08184	insig	--	--	Zmhp002409	-6.01826	down	Isoluteolin-6,8-di-C-glucoside	Flavonoids	--	--	0.85863	4.16932e-05	7
123110090	-1.1022	down	K10666	--	Zmhp002409	-6.01826	down	Isoluteolin-6,8-di-C-glucoside	Flavonoids	--	--	0.816801	0.000202063	7
101669853	-1.17921	down	--	--	Zmhp002409	-6.01826	down	Isoluteolin-6,8-di-C-glucoside	Flavonoids	--	--	0.85486	4.90026e-05	7
123158909	-2.14974	down	--	--	Zmhp002409	-6.01826	down	Isoluteolin-6,8-di-C-glucoside	Flavonoids	--	--	0.816461	0.000204335	7
123052321	-1.44792	down	--	--	Zmhp002409	-6.01826	down	Isoluteolin-6,8-di-C-glucoside	Flavonoids	--	--	0.887715	1.00349e-05	7
123051967	-2.31551	down	K12900	--	Zmhp002409	-6.01826	down	Isoluteolin-6,8-di-C-glucoside	Flavonoids	--	--	0.866207	2.9706e-05	7
123046518	-1.14665	down	--	--	Zmhp002409	-6.01826	down	Isoluteolin-6,8-di-C-glucoside	Flavonoids	--	--	0.910947	2.35615e-06	7
123145826	-1.39029	down	K00901	ko00561;ko00564;ko04070;ko00561;ko00564;ko04070;ko00564;ko00561;ko04070;ko00561;ko04070;ko00564;ko00561;ko00564;ko04070	Zmhp002409	-6.01826	down	Isoluteolin-6,8-di-C-glucoside	Flavonoids	--	--	0.830613	0.000125767	7
123068807	-1.4949	down	--	--	Zmhp002409	-6.01826	down	Isoluteolin-6,8-di-C-glucoside	Flavonoids	--	--	0.869796	2.51194e-05	7
123098876	-1.13331	down	K04523	--	Zmhp002409	-6.01826	down	Isoluteolin-6,8-di-C-glucoside	Flavonoids	--	--	0.93358	3.70335e-07	7
123091367	-1.55447	down	--	--	Zmhp002409	-6.01826	down	Isoluteolin-6,8-di-C-glucoside	Flavonoids	--	--	0.875218	1.93133e-05	7
123120013	-1.4875	down	K03517	ko00760;ko00760;ko00760	Zmhp002409	-6.01826	down	Isoluteolin-6,8-di-C-glucoside	Flavonoids	--	--	0.832397	0.00011794	7
123128050	-2.12384	down	--	--	Zmhp002409	-6.01826	down	Isoluteolin-6,8-di-C-glucoside	Flavonoids	--	--	0.872046	2.25552e-05	7
123043882	-2.18072	down	--	--	Zmhp002409	-6.01826	down	Isoluteolin-6,8-di-C-glucoside	Flavonoids	--	--	0.840266	8.80251e-05	7
123061773	-1.57313	down	K00787	ko00900;ko00900;ko00900;ko00900	Zmhp002409	-6.01826	down	Isoluteolin-6,8-di-C-glucoside	Flavonoids	--	--	0.837573	9.74623e-05	7
123187410	-2.90698	down	K14376	ko03015;ko03015;ko03015;ko03015;ko03015;ko03015;ko03015	Zmhp002409	-6.01826	down	Isoluteolin-6,8-di-C-glucoside	Flavonoids	--	--	0.804491	0.000298745	7
123157512	-1.03844	down	--	--	Zmhp002409	-6.01826	down	Isoluteolin-6,8-di-C-glucoside	Flavonoids	--	--	0.866898	2.8773e-05	7
123093602	-1.18094	down	K04523	--	Zmhp002409	-6.01826	down	Isoluteolin-6,8-di-C-glucoside	Flavonoids	--	--	0.884596	1.18986e-05	7
123064344	-1.93311	down	--	--	Zmhp002409	-6.01826	down	Isoluteolin-6,8-di-C-glucoside	Flavonoids	--	--	0.842719	8.00989e-05	7
123147896	-1.97315	down	--	--	Zmhp002409	-6.01826	down	Isoluteolin-6,8-di-C-glucoside	Flavonoids	--	--	0.819784	0.000183003	7
123142839	-2.07064	down	--	--	Zmhp002409	-6.01826	down	Isoluteolin-6,8-di-C-glucoside	Flavonoids	--	--	0.823769	0.000159873	7
123148169	-3.15288	down	--	--	Zmhp002409	-6.01826	down	Isoluteolin-6,8-di-C-glucoside	Flavonoids	--	--	0.8715	2.31566e-05	7
123143671	-1.26806	down	--	--	Zmhp002409	-6.01826	down	Isoluteolin-6,8-di-C-glucoside	Flavonoids	--	--	0.869047	2.60243e-05	7
123111556	-1.17599	down	--	--	Zmhp002409	-6.01826	down	Isoluteolin-6,8-di-C-glucoside	Flavonoids	--	--	0.81775	0.000195831	7
123060978	-1.0756	insig	--	--	Zmhp002409	-6.01826	down	Isoluteolin-6,8-di-C-glucoside	Flavonoids	--	--	0.842089	8.2076e-05	7
123051494	-1.10749	down	K14431	--	Zmhp002409	-6.01826	down	Isoluteolin-6,8-di-C-glucoside	Flavonoids	--	--	0.859926	3.9398e-05	7
123095778	-1.18089	down	--	--	Zmhp002409	-6.01826	down	Isoluteolin-6,8-di-C-glucoside	Flavonoids	--	--	0.83921	9.1632e-05	7
123187846	-2.49853	down	K12900	--	Zmhp002409	-6.01826	down	Isoluteolin-6,8-di-C-glucoside	Flavonoids	--	--	0.857526	4.37333e-05	7
123087323	-2.45741	down	K14508	--	Zmhp002409	-6.01826	down	Isoluteolin-6,8-di-C-glucoside	Flavonoids	--	--	0.864854	3.16057e-05	7
123165704	-1.79272	down	--	--	Zmhp002409	-6.01826	down	Isoluteolin-6,8-di-C-glucoside	Flavonoids	--	--	0.851233	5.70056e-05	7
123113345	-1.65506	down	--	--	Zmhp002409	-6.01826	down	Isoluteolin-6,8-di-C-glucoside	Flavonoids	--	--	0.802158	0.000320754	7
123060389	-2.46641	down	--	--	Zmhp002409	-6.01826	down	Isoluteolin-6,8-di-C-glucoside	Flavonoids	--	--	0.911201	2.31422e-06	7
123068816	-1.10925	down	--	--	Zmhp002409	-6.01826	down	Isoluteolin-6,8-di-C-glucoside	Flavonoids	--	--	0.824888	0.000153828	7
123181221	-1.31118	down	--	--	Zmhp002409	-6.01826	down	Isoluteolin-6,8-di-C-glucoside	Flavonoids	--	--	0.87963	1.54538e-05	7
123062173	-2.43909	down	K14508	--	Zmhp002409	-6.01826	down	Isoluteolin-6,8-di-C-glucoside	Flavonoids	--	--	0.822013	0.000169751	7
123086676	-1.30651	down	--	--	Zmhp002409	-6.01826	down	Isoluteolin-6,8-di-C-glucoside	Flavonoids	--	--	0.807773	0.00026989	7
123135437	3.09914	up	--	--	Zmhp002409	-6.01826	down	Isoluteolin-6,8-di-C-glucoside	Flavonoids	--	--	-0.88779	9.9934e-06	9
123120760	-2.53002	down	--	--	Zmhp002409	-6.01826	down	Isoluteolin-6,8-di-C-glucoside	Flavonoids	--	--	0.851039	5.74615e-05	7
123045540	-1.685	down	K14486	--	Zmhp002409	-6.01826	down	Isoluteolin-6,8-di-C-glucoside	Flavonoids	--	--	0.891779	7.97717e-06	7
123122581	-1.53571	down	--	--	Zmhp002409	-6.01826	down	Isoluteolin-6,8-di-C-glucoside	Flavonoids	--	--	0.831767	0.000120653	7
123180996	-2.15226	down	--	--	Zmhp002409	-6.01826	down	Isoluteolin-6,8-di-C-glucoside	Flavonoids	--	--	0.847831	6.54622e-05	7
123044095	-2.26827	down	K12900	--	Zmhp002409	-6.01826	down	Isoluteolin-6,8-di-C-glucoside	Flavonoids	--	--	0.872487	2.20791e-05	7
123085654	-1.72503	down	K01913	ko00630;ko00650;ko00620;ko00630;ko00650;ko00620;ko00650;ko00620;ko00630;ko00630;ko00620;ko00650;ko00630;ko00620;ko00650	Zmhp002409	-6.01826	down	Isoluteolin-6,8-di-C-glucoside	Flavonoids	--	--	0.812746	0.000230547	7
123072044	-1.00622	down	--	--	Zmhp002409	-6.01826	down	Isoluteolin-6,8-di-C-glucoside	Flavonoids	--	--	0.863682	3.33321e-05	7
123091987	-1.59301	down	--	--	Zmhp002409	-6.01826	down	Isoluteolin-6,8-di-C-glucoside	Flavonoids	--	--	0.827526	0.000140319	7
123104498	3.78641	up	--	--	Zmhp002409	-6.01826	down	Isoluteolin-6,8-di-C-glucoside	Flavonoids	--	--	-0.816249	0.000205756	9
542922	-1.02877	insig	--	--	Zmhp002409	-6.01826	down	Isoluteolin-6,8-di-C-glucoside	Flavonoids	--	--	0.809981	0.000251793	7
123155791	-1.02578	insig	--	--	Zmhp002409	-6.01826	down	Isoluteolin-6,8-di-C-glucoside	Flavonoids	--	--	0.845198	7.26963e-05	7
123148106	-1.89744	down	--	--	Zmhp002409	-6.01826	down	Isoluteolin-6,8-di-C-glucoside	Flavonoids	--	--	0.885827	1.11316e-05	7
123149640	-1.85427	down	K19366	ko04144;ko04144;ko04144	Zmhp002409	-6.01826	down	Isoluteolin-6,8-di-C-glucoside	Flavonoids	--	--	0.837668	9.71142e-05	7
123132474	-2.64574	down	K09753	--	Zmhp002409	-6.01826	down	Isoluteolin-6,8-di-C-glucoside	Flavonoids	--	--	0.840971	8.56851e-05	7
123077266	-1.37662	down	--	--	Zmhp002409	-6.01826	down	Isoluteolin-6,8-di-C-glucoside	Flavonoids	--	--	0.846885	6.79895e-05	7
123080323	-1.14846	down	--	--	Zmhp002409	-6.01826	down	Isoluteolin-6,8-di-C-glucoside	Flavonoids	--	--	0.910577	2.41827e-06	7
123144051	-3.74119	down	K09753	--	Zmhp002409	-6.01826	down	Isoluteolin-6,8-di-C-glucoside	Flavonoids	--	--	0.852312	5.45178e-05	7
123119092	-1.2223	down	K10666	--	Zmhp002409	-6.01826	down	Isoluteolin-6,8-di-C-glucoside	Flavonoids	--	--	0.881248	1.42098e-05	7
123128104	-1.7187	down	K05928	ko00130;ko00130;ko00130	Zmhp002409	-6.01826	down	Isoluteolin-6,8-di-C-glucoside	Flavonoids	--	--	0.876625	1.80041e-05	7
123112255	-1.87282	down	--	--	Zmhp002409	-6.01826	down	Isoluteolin-6,8-di-C-glucoside	Flavonoids	--	--	0.855981	4.67258e-05	7
123086616	-1.75144	down	--	--	Zmhp002409	-6.01826	down	Isoluteolin-6,8-di-C-glucoside	Flavonoids	--	--	0.91942	1.25612e-06	7
123100026	-3.29738	down	--	--	Zmhp002409	-6.01826	down	Isoluteolin-6,8-di-C-glucoside	Flavonoids	--	--	0.874547	1.99648e-05	7
123062535	-1.1383	down	K10575	ko04120	Zmhp002409	-6.01826	down	Isoluteolin-6,8-di-C-glucoside	Flavonoids	--	--	0.877432	1.72869e-05	7
novel.3057	-2.07236	down	--	--	Zmhp002409	-6.01826	down	Isoluteolin-6,8-di-C-glucoside	Flavonoids	--	--	0.81663	0.000203201	7
123123007	-1.07159	down	--	--	Zmhp002409	-6.01826	down	Isoluteolin-6,8-di-C-glucoside	Flavonoids	--	--	0.852802	5.34191e-05	7
100125715	3.06033	up	--	--	Zmhp002409	-6.01826	down	Isoluteolin-6,8-di-C-glucoside	Flavonoids	--	--	-0.827637	0.000139777	9
123043598	-3.06301	down	--	--	Zmhp002409	-6.01826	down	Isoluteolin-6,8-di-C-glucoside	Flavonoids	--	--	0.879209	1.5792e-05	7
123182346	-2.41611	down	--	--	Zmhp002409	-6.01826	down	Isoluteolin-6,8-di-C-glucoside	Flavonoids	--	--	0.861764	3.63254e-05	7
123061759	-1.7535	down	K08493	ko04130;ko04130;ko04130;ko04130	Zmhp002409	-6.01826	down	Isoluteolin-6,8-di-C-glucoside	Flavonoids	--	--	0.810475	0.000247883	7
123094284	-1.88625	down	K19222	ko00130;ko00130;ko00130;ko00130;ko00130	Zmhp002409	-6.01826	down	Isoluteolin-6,8-di-C-glucoside	Flavonoids	--	--	0.85619	4.63118e-05	7
123189292	-1.40339	down	K14486	--	Zmhp002409	-6.01826	down	Isoluteolin-6,8-di-C-glucoside	Flavonoids	--	--	0.869255	2.57711e-05	7
123182832	-2.18133	down	--	--	Zmhp002409	-6.01826	down	Isoluteolin-6,8-di-C-glucoside	Flavonoids	--	--	0.87834	1.65092e-05	7
123063428	-1.42356	insig	--	--	Zmhp002409	-6.01826	down	Isoluteolin-6,8-di-C-glucoside	Flavonoids	--	--	0.802135	0.000320976	7
123062834	-1.41542	down	--	--	Zmhp002409	-6.01826	down	Isoluteolin-6,8-di-C-glucoside	Flavonoids	--	--	0.802516	0.000317289	7
123085470	-1.21608	down	K12492	ko04144;ko04144	Zmhp002409	-6.01826	down	Isoluteolin-6,8-di-C-glucoside	Flavonoids	--	--	0.889193	9.24125e-06	7
123127743	-1.81903	down	--	--	Zmhp002409	-6.01826	down	Isoluteolin-6,8-di-C-glucoside	Flavonoids	--	--	0.80734	0.000273564	7
123128436	-1.44276	down	K00600	ko00630;ko00260;ko00460;ko00670;ko00630;ko00260;ko00460;ko00670	Zmhp002409	-6.01826	down	Isoluteolin-6,8-di-C-glucoside	Flavonoids	--	--	0.824083	0.000158158	7
123190512	-1.85105	down	--	--	Zmhp002409	-6.01826	down	Isoluteolin-6,8-di-C-glucoside	Flavonoids	--	--	0.819856	0.000182565	7
123102232	-1.29355	down	--	--	Zmhp002409	-6.01826	down	Isoluteolin-6,8-di-C-glucoside	Flavonoids	--	--	0.802634	0.000316154	7
123092574	-1.23222	down	K12492	ko04144;ko04144	Zmhp002409	-6.01826	down	Isoluteolin-6,8-di-C-glucoside	Flavonoids	--	--	0.902543	4.14702e-06	7
123090612	-3.06023	down	K14508	--	Zmhp002409	-6.01826	down	Isoluteolin-6,8-di-C-glucoside	Flavonoids	--	--	0.838123	9.5469e-05	7
123072432	-1.94297	insig	--	--	Zmhp002409	-6.01826	down	Isoluteolin-6,8-di-C-glucoside	Flavonoids	--	--	0.812109	0.000235308	7
123183251	-2.89209	down	--	--	Zmhp002409	-6.01826	down	Isoluteolin-6,8-di-C-glucoside	Flavonoids	--	--	0.864314	3.23916e-05	7
123123321	-2.22292	down	--	--	Zmhp002409	-6.01826	down	Isoluteolin-6,8-di-C-glucoside	Flavonoids	--	--	0.904937	3.54896e-06	7
123080522	-1.74792	down	--	--	Zmhp002409	-6.01826	down	Isoluteolin-6,8-di-C-glucoside	Flavonoids	--	--	0.824494	0.000155937	7
123098504	-3.12594	down	--	--	Zmhp002409	-6.01826	down	Isoluteolin-6,8-di-C-glucoside	Flavonoids	--	--	0.811549	0.000239554	7
123069562	-1.67396	down	--	--	Zmhp002409	-6.01826	down	Isoluteolin-6,8-di-C-glucoside	Flavonoids	--	--	0.863278	3.39449e-05	7
123063309	-2.29285	down	--	--	Zmhp002409	-6.01826	down	Isoluteolin-6,8-di-C-glucoside	Flavonoids	--	--	0.840648	8.67518e-05	7
123180288	-1.65758	down	--	--	Zmhp002409	-6.01826	down	Isoluteolin-6,8-di-C-glucoside	Flavonoids	--	--	0.838836	9.2936e-05	7
123182348	-3.88162	down	--	--	Zmhp002409	-6.01826	down	Isoluteolin-6,8-di-C-glucoside	Flavonoids	--	--	0.885543	1.13043e-05	7
123090964	-1.03533	down	--	--	Zmhp002409	-6.01826	down	Isoluteolin-6,8-di-C-glucoside	Flavonoids	--	--	0.855551	4.75894e-05	7
123084769	-2.673	down	--	--	Zmhp002409	-6.01826	down	Isoluteolin-6,8-di-C-glucoside	Flavonoids	--	--	0.852447	5.42141e-05	7
123070909	-2.74676	down	K12617	ko03018;ko03018;ko03018;ko03018;ko03018	Zmhp002409	-6.01826	down	Isoluteolin-6,8-di-C-glucoside	Flavonoids	--	--	0.800864	0.000333515	7
123097879	-1.19554	down	K12492	ko04144;ko04144;ko04144	Zmhp002409	-6.01826	down	Isoluteolin-6,8-di-C-glucoside	Flavonoids	--	--	0.871831	2.27903e-05	7
123047413	-1.28093	down	K20623	ko00905	Zmhp002409	-6.01826	down	Isoluteolin-6,8-di-C-glucoside	Flavonoids	--	--	0.802928	0.000313343	7
123104028	-1.85077	down	--	--	Zmhp002409	-6.01826	down	Isoluteolin-6,8-di-C-glucoside	Flavonoids	--	--	0.926903	6.79e-07	7
123181615	-2.05953	down	--	--	Zmhp002409	-6.01826	down	Isoluteolin-6,8-di-C-glucoside	Flavonoids	--	--	0.84907	6.22687e-05	7
123103359	-1.09845	insig	--	--	Zmhp002409	-6.01826	down	Isoluteolin-6,8-di-C-glucoside	Flavonoids	--	--	0.801866	0.000323599	7
123078758	-1.16704	down	--	--	Zmhp002409	-6.01826	down	Isoluteolin-6,8-di-C-glucoside	Flavonoids	--	--	0.842686	8.02039e-05	7
123045092	-1.83427	down	--	--	Zmhp002409	-6.01826	down	Isoluteolin-6,8-di-C-glucoside	Flavonoids	--	--	0.847061	6.7515e-05	7
123105509	-2.09412	down	--	--	Zmhp002409	-6.01826	down	Isoluteolin-6,8-di-C-glucoside	Flavonoids	--	--	0.940311	1.87982e-07	7
123160812	-2.83915	down	K07936	ko03008;ko03008;ko03008;ko03008	Zmhp002409	-6.01826	down	Isoluteolin-6,8-di-C-glucoside	Flavonoids	--	--	0.858726	4.15183e-05	7
123068757	-1.2229	down	--	--	Zmhp002409	-6.01826	down	Isoluteolin-6,8-di-C-glucoside	Flavonoids	--	--	0.900435	4.74104e-06	7
123131814	-3.61626	down	--	--	Zmhp002409	-6.01826	down	Isoluteolin-6,8-di-C-glucoside	Flavonoids	--	--	0.807239	0.000274419	7
123072476	-1.62629	down	--	--	Zmhp002409	-6.01826	down	Isoluteolin-6,8-di-C-glucoside	Flavonoids	--	--	0.854276	5.02241e-05	7
123122609	-1.97752	down	--	--	Zmhp002409	-6.01826	down	Isoluteolin-6,8-di-C-glucoside	Flavonoids	--	--	0.870232	2.4605e-05	7
123180287	-1.45852	down	K09835	ko00906;ko00906;ko00906;ko00906	Zmhp002409	-6.01826	down	Isoluteolin-6,8-di-C-glucoside	Flavonoids	--	--	0.812433	0.000232871	7
123061468	-1.50332	down	--	--	Zmhp002409	-6.01826	down	Isoluteolin-6,8-di-C-glucoside	Flavonoids	--	--	0.834371	0.00010975	7
123077869	-1.01258	down	--	--	Zmhp002409	-6.01826	down	Isoluteolin-6,8-di-C-glucoside	Flavonoids	--	--	0.825459	0.000150817	7
123063103	2.04319	up	--	--	Zmhp002409	-6.01826	down	Isoluteolin-6,8-di-C-glucoside	Flavonoids	--	--	-0.809152	0.000258466	9
123181707	-1.06617	down	--	--	Zmhp002409	-6.01826	down	Isoluteolin-6,8-di-C-glucoside	Flavonoids	--	--	0.813409	0.000225672	7
123125855	-1.58244	down	K12493	ko04144;ko04144;ko04144	Zmhp002409	-6.01826	down	Isoluteolin-6,8-di-C-glucoside	Flavonoids	--	--	0.850469	5.88196e-05	7
123078598	-1.69469	down	--	--	Zmhp002409	-6.01826	down	Isoluteolin-6,8-di-C-glucoside	Flavonoids	--	--	0.856267	4.61589e-05	7
123172441	-1.45459	insig	--	--	Zmhp002409	-6.01826	down	Isoluteolin-6,8-di-C-glucoside	Flavonoids	--	--	0.828143	0.000137308	7
123182625	-1.72128	down	--	--	Zmhp002409	-6.01826	down	Isoluteolin-6,8-di-C-glucoside	Flavonoids	--	--	0.81427	0.00021948	7
123051203	-1.26169	insig	--	--	Zmhp002409	-6.01826	down	Isoluteolin-6,8-di-C-glucoside	Flavonoids	--	--	0.828478	0.000135694	7
123122940	-1.83742	down	--	--	Zmhp002409	-6.01826	down	Isoluteolin-6,8-di-C-glucoside	Flavonoids	--	--	0.902057	4.27797e-06	7
123143675	-2.09701	down	--	--	Zmhp002409	-6.01826	down	Isoluteolin-6,8-di-C-glucoside	Flavonoids	--	--	0.810383	0.000248612	7
123122135	-2.97883	down	K01188	ko00460;ko00500;ko00460;ko00500;ko00500;ko00460;ko00500;ko00460;ko00500;ko00460	Zmhp002409	-6.01826	down	Isoluteolin-6,8-di-C-glucoside	Flavonoids	--	--	0.84684	6.8113e-05	7
123142906	-1.06142	down	K08493	ko04130	Zmhp002409	-6.01826	down	Isoluteolin-6,8-di-C-glucoside	Flavonoids	--	--	0.857874	4.30807e-05	7
123054183	-1.82918	down	--	--	Zmhp002409	-6.01826	down	Isoluteolin-6,8-di-C-glucoside	Flavonoids	--	--	0.817089	0.000200153	7
123105134	-1.68723	down	--	--	Zmhp002409	-6.01826	down	Isoluteolin-6,8-di-C-glucoside	Flavonoids	--	--	0.920611	1.14361e-06	7
123077305	-2.00985	down	--	--	Zmhp002409	-6.01826	down	Isoluteolin-6,8-di-C-glucoside	Flavonoids	--	--	0.85139	5.66378e-05	7
123078664	1.94041	up	--	--	Zmhp002409	-6.01826	down	Isoluteolin-6,8-di-C-glucoside	Flavonoids	--	--	-0.924524	8.31316e-07	9
123111606	-1.21563	down	--	--	Zmhp002409	-6.01826	down	Isoluteolin-6,8-di-C-glucoside	Flavonoids	--	--	0.803985	0.000303408	7
123095987	-1.01321	insig	--	--	Zmhp002409	-6.01826	down	Isoluteolin-6,8-di-C-glucoside	Flavonoids	--	--	0.840513	8.72017e-05	7
123044640	-1.49119	down	--	--	Zmhp002409	-6.01826	down	Isoluteolin-6,8-di-C-glucoside	Flavonoids	--	--	0.813285	0.000226577	7
123062178	-2.34351	down	K12617	ko03018;ko03018;ko03018;ko03018;ko03018	Zmhp002409	-6.01826	down	Isoluteolin-6,8-di-C-glucoside	Flavonoids	--	--	0.861588	3.6611e-05	7
123072676	-1.64437	down	--	--	Zmhp002409	-6.01826	down	Isoluteolin-6,8-di-C-glucoside	Flavonoids	--	--	0.838865	9.28356e-05	7
123079289	-2.0705	down	K14508	--	Zmhp002409	-6.01826	down	Isoluteolin-6,8-di-C-glucoside	Flavonoids	--	--	0.826272	0.000146616	7
123051857	-1.30434	down	--	--	Zmhp002409	-6.01826	down	Isoluteolin-6,8-di-C-glucoside	Flavonoids	--	--	0.861806	3.62573e-05	7
123163921	-7.84719	down	K05894	ko00592;ko00592;ko00592;ko00592;ko00592;ko00592	Zmhp002409	-6.01826	down	Isoluteolin-6,8-di-C-glucoside	Flavonoids	--	--	0.803376	0.000309104	7
123046528	1.57591	up	--	--	Zmhp002409	-6.01826	down	Isoluteolin-6,8-di-C-glucoside	Flavonoids	--	--	-0.801231	0.000329851	9
123157806	-5.38082	down	K13993	--	Zmhp002409	-6.01826	down	Isoluteolin-6,8-di-C-glucoside	Flavonoids	--	--	0.821067	0.000175275	7
123068824	1.32438	up	--	--	Zmhp002409	-6.01826	down	Isoluteolin-6,8-di-C-glucoside	Flavonoids	--	--	-0.914653	1.8037e-06	9
123072079	-1.20811	down	K04649	ko04120;ko04120;ko04120	Zmhp002409	-6.01826	down	Isoluteolin-6,8-di-C-glucoside	Flavonoids	--	--	0.865805	3.02604e-05	7
123183249	-3.32552	down	--	--	Zmhp002409	-6.01826	down	Isoluteolin-6,8-di-C-glucoside	Flavonoids	--	--	0.864939	3.1484e-05	7
123170642	-2.04246	down	--	--	Zmhp002409	-6.01826	down	Isoluteolin-6,8-di-C-glucoside	Flavonoids	--	--	0.826597	0.000144961	7
123080701	-1.41628	down	K00213	ko00100;ko00100;ko00100;ko00100	Zmhp002409	-6.01826	down	Isoluteolin-6,8-di-C-glucoside	Flavonoids	--	--	0.830671	0.000125507	7
123156364	-1.26903	down	--	--	Zmhp002409	-6.01826	down	Isoluteolin-6,8-di-C-glucoside	Flavonoids	--	--	0.843133	7.88221e-05	7
123127723	-1.95828	insig	--	--	Zmhp002409	-6.01826	down	Isoluteolin-6,8-di-C-glucoside	Flavonoids	--	--	0.812585	0.000231744	7
123061442	-1.72162	down	--	--	Zmhp002409	-6.01826	down	Isoluteolin-6,8-di-C-glucoside	Flavonoids	--	--	0.800668	0.000335488	7
123099188	-1.06488	insig	--	--	Zmhp002409	-6.01826	down	Isoluteolin-6,8-di-C-glucoside	Flavonoids	--	--	0.822294	0.000168139	7
123113089	-1.54111	down	--	--	Zmhp002409	-6.01826	down	Isoluteolin-6,8-di-C-glucoside	Flavonoids	--	--	0.882357	1.34061e-05	7
123104522	-1.39745	down	K14298	--	Zmhp002409	-6.01826	down	Isoluteolin-6,8-di-C-glucoside	Flavonoids	--	--	0.805487	0.000289733	7
123094967	-2.91398	down	K13993	--	Zmhp002409	-6.01826	down	Isoluteolin-6,8-di-C-glucoside	Flavonoids	--	--	0.817198	0.000199436	7
123060308	1.07789	up	--	--	Zmhp002409	-6.01826	down	Isoluteolin-6,8-di-C-glucoside	Flavonoids	--	--	-0.807	0.000276472	9
123104779	-1.45156	down	--	--	Zmhp002409	-6.01826	down	Isoluteolin-6,8-di-C-glucoside	Flavonoids	--	--	0.81478	0.00021587	7
123181842	-1.44648	down	--	--	Zmhp002409	-6.01826	down	Isoluteolin-6,8-di-C-glucoside	Flavonoids	--	--	0.839902	8.92567e-05	7
123120271	1.91632	up	--	--	Zmhp002409	-6.01826	down	Isoluteolin-6,8-di-C-glucoside	Flavonoids	--	--	-0.890432	8.61644e-06	9
123058397	4.00872	up	--	--	Zmhp002409	-6.01826	down	Isoluteolin-6,8-di-C-glucoside	Flavonoids	--	--	-0.814913	0.000214939	9
123051790	-1.53479	down	--	--	Zmhp002409	-6.01826	down	Isoluteolin-6,8-di-C-glucoside	Flavonoids	--	--	0.913879	1.90914e-06	7
123069340	-1.5946	down	K13606	ko00860;ko00860;ko00860	Zmhp002409	-6.01826	down	Isoluteolin-6,8-di-C-glucoside	Flavonoids	--	--	0.834571	0.000108945	7
123054788	-2.85476	down	--	--	Zmhp002409	-6.01826	down	Isoluteolin-6,8-di-C-glucoside	Flavonoids	--	--	0.823535	0.000161164	7
123079296	-2.15359	down	K12617	ko03018;ko03018;ko03018;ko03018	Zmhp002409	-6.01826	down	Isoluteolin-6,8-di-C-glucoside	Flavonoids	--	--	0.810085	0.000250969	7
123164636	-1.2102	down	--	--	Zmhp002409	-6.01826	down	Isoluteolin-6,8-di-C-glucoside	Flavonoids	--	--	0.889971	8.84453e-06	7
123070164	-1.37492	insig	--	--	Zmhp002409	-6.01826	down	Isoluteolin-6,8-di-C-glucoside	Flavonoids	--	--	0.835915	0.000103675	7
123189259	-1.05439	insig	--	--	Zmhp002409	-6.01826	down	Isoluteolin-6,8-di-C-glucoside	Flavonoids	--	--	0.809968	0.000251893	7
123104806	-1.8504	down	--	--	Zmhp002409	-6.01826	down	Isoluteolin-6,8-di-C-glucoside	Flavonoids	--	--	0.824147	0.000157809	7
123070803	-2.06536	down	--	--	Zmhp002409	-6.01826	down	Isoluteolin-6,8-di-C-glucoside	Flavonoids	--	--	0.835097	0.000106855	7
123084662	-2.18758	down	--	--	Zmhp002409	-6.01826	down	Isoluteolin-6,8-di-C-glucoside	Flavonoids	--	--	0.874095	2.04133e-05	7
123183047	-1.44006	down	--	--	Zmhp002409	-6.01826	down	Isoluteolin-6,8-di-C-glucoside	Flavonoids	--	--	0.930269	5.03947e-07	7
123188770	2.22934	up	--	--	Zmhp002409	-6.01826	down	Isoluteolin-6,8-di-C-glucoside	Flavonoids	--	--	-0.916446	1.57823e-06	9
780660	-2.80312	down	K12890	--	Zmhp002409	-6.01826	down	Isoluteolin-6,8-di-C-glucoside	Flavonoids	--	--	0.886845	1.05285e-05	7
123069354	-1.03772	down	--	--	Zmhp002409	-6.01826	down	Isoluteolin-6,8-di-C-glucoside	Flavonoids	--	--	0.814159	0.000220269	7
123085535	-1.49195	down	--	--	Zmhp002409	-6.01826	down	Isoluteolin-6,8-di-C-glucoside	Flavonoids	--	--	0.838044	9.57547e-05	7
123122042	-1.25737	down	--	--	Zmhp002409	-6.01826	down	Isoluteolin-6,8-di-C-glucoside	Flavonoids	--	--	0.856671	4.53685e-05	7
123166092	-2.13313	down	K11778	ko00900;ko00900;ko00900;ko00900;ko00900	Zmhp002409	-6.01826	down	Isoluteolin-6,8-di-C-glucoside	Flavonoids	--	--	0.819888	0.000182369	7
123113425	-1.76491	down	--	--	Zmhp002409	-6.01826	down	Isoluteolin-6,8-di-C-glucoside	Flavonoids	--	--	0.907524	2.98529e-06	7
123060631	-1.44278	down	K03846	ko00510;ko00513;ko00513;ko00510;ko00510;ko00513;ko00510;ko00513;ko00510;ko00513	Zmhp002409	-6.01826	down	Isoluteolin-6,8-di-C-glucoside	Flavonoids	--	--	0.837894	9.6295e-05	7
123071563	-1.01753	down	--	--	Zmhp002409	-6.01826	down	Isoluteolin-6,8-di-C-glucoside	Flavonoids	--	--	0.828036	0.000137824	7
123052478	-1.15611	down	--	--	Zmhp002409	-6.01826	down	Isoluteolin-6,8-di-C-glucoside	Flavonoids	--	--	0.843516	7.76544e-05	7
123188956	-1.55662	down	--	--	Zmhp002409	-6.01826	down	Isoluteolin-6,8-di-C-glucoside	Flavonoids	--	--	0.853285	5.23556e-05	7
123045210	-1.2233	down	--	--	Zmhp002409	-6.01826	down	Isoluteolin-6,8-di-C-glucoside	Flavonoids	--	--	0.844897	7.35658e-05	7
123155863	-1.05934	down	--	--	Zmhp002409	-6.01826	down	Isoluteolin-6,8-di-C-glucoside	Flavonoids	--	--	0.859132	4.07919e-05	7
123079192	-1.94436	down	--	--	Zmhp002409	-6.01826	down	Isoluteolin-6,8-di-C-glucoside	Flavonoids	--	--	0.849849	6.03294e-05	7
123136751	-1.18615	down	K00815	ko00360;ko00130;ko00270;ko00950;ko00960;ko00400;ko00350;ko00360;ko00270;ko00950;ko00350;ko00960;ko00130;ko00400;ko00360;ko00130;ko00350;ko00950;ko00270;ko00960;ko00400	Zmhp002409	-6.01826	down	Isoluteolin-6,8-di-C-glucoside	Flavonoids	--	--	0.810142	0.00025051	7
123132138	-1.80673	down	--	--	Zmhp002409	-6.01826	down	Isoluteolin-6,8-di-C-glucoside	Flavonoids	--	--	0.866166	2.97625e-05	7
123114266	-1.37212	insig	K01126	ko00564;ko00564;ko00564	Zmhp002409	-6.01826	down	Isoluteolin-6,8-di-C-glucoside	Flavonoids	--	--	0.825957	0.000148231	7
123080437	-1.70103	down	K12261	ko04146;ko04146;ko04146	Zmhp002409	-6.01826	down	Isoluteolin-6,8-di-C-glucoside	Flavonoids	--	--	0.812945	0.000229075	7
123070222	1.86257	up	--	--	Zmhp002409	-6.01826	down	Isoluteolin-6,8-di-C-glucoside	Flavonoids	--	--	-0.927059	6.69924e-07	9
123168668	-2.80391	down	K07936	ko03008;ko03008;ko03008;ko03008	Zmhp002409	-6.01826	down	Isoluteolin-6,8-di-C-glucoside	Flavonoids	--	--	0.828465	0.000135754	7
123070594	-1.24268	down	--	--	Zmhp002409	-6.01826	down	Isoluteolin-6,8-di-C-glucoside	Flavonoids	--	--	0.842039	8.22348e-05	7
123113813	-2.179	down	--	--	Zmhp002409	-6.01826	down	Isoluteolin-6,8-di-C-glucoside	Flavonoids	--	--	0.820444	0.000178994	7
123157977	-5.93669	down	K13993	--	Zmhp002409	-6.01826	down	Isoluteolin-6,8-di-C-glucoside	Flavonoids	--	--	0.87158	2.30678e-05	7
123061904	-1.14019	down	--	--	Zmhp002409	-6.01826	down	Isoluteolin-6,8-di-C-glucoside	Flavonoids	--	--	0.844029	7.61153e-05	7
123120619	-1.10396	down	--	--	Zmhp002409	-6.01826	down	Isoluteolin-6,8-di-C-glucoside	Flavonoids	--	--	0.867048	2.85735e-05	7
123070969	-2.46261	down	--	--	Zmhp002409	-6.01826	down	Isoluteolin-6,8-di-C-glucoside	Flavonoids	--	--	0.814763	0.00021599	7
123065317	-1.89012	down	--	--	Zmhp002409	-6.01826	down	Isoluteolin-6,8-di-C-glucoside	Flavonoids	--	--	0.832828	0.000116107	7
123053202	-2.46901	down	K12890	--	Zmhp002409	-6.01826	down	Isoluteolin-6,8-di-C-glucoside	Flavonoids	--	--	0.822128	0.000169088	7
123104641	1.144	up	--	--	Zmhp002409	-6.01826	down	Isoluteolin-6,8-di-C-glucoside	Flavonoids	--	--	-0.851571	5.6217e-05	9
123136165	-1.69712	down	--	--	Zmhp002409	-6.01826	down	Isoluteolin-6,8-di-C-glucoside	Flavonoids	--	--	0.829158	0.000132464	7
123062077	-1.74121	down	--	--	Zmhp002409	-6.01826	down	Isoluteolin-6,8-di-C-glucoside	Flavonoids	--	--	0.858913	4.11828e-05	7
123123904	-2.96137	down	--	--	Zmhp002409	-6.01826	down	Isoluteolin-6,8-di-C-glucoside	Flavonoids	--	--	0.861192	3.7259e-05	7
123150603	-1.59292	down	--	--	Zmhp002409	-6.01826	down	Isoluteolin-6,8-di-C-glucoside	Flavonoids	--	--	0.805903	0.000286039	7
123070967	1.68597	up	--	--	Zmhp002409	-6.01826	down	Isoluteolin-6,8-di-C-glucoside	Flavonoids	--	--	-0.821964	0.000170031	9
123149201	-3.08048	down	K10597	ko04120;ko04120;ko04120;ko04120;ko04120;ko04120	Zmhp002409	-6.01826	down	Isoluteolin-6,8-di-C-glucoside	Flavonoids	--	--	0.812038	0.000235838	7
123181748	-1.48499	down	K13510	ko00564;ko00565;ko00564;ko00565;ko00565;ko00564;ko00564;ko00565	Zmhp002409	-6.01826	down	Isoluteolin-6,8-di-C-glucoside	Flavonoids	--	--	0.844677	7.42039e-05	7
123172620	-1.19042	down	--	--	Zmhp002409	-6.01826	down	Isoluteolin-6,8-di-C-glucoside	Flavonoids	--	--	0.801737	0.000324858	7
123074244	-2.07203	down	--	--	Zmhp002409	-6.01826	down	Isoluteolin-6,8-di-C-glucoside	Flavonoids	--	--	0.810015	0.000251521	7
123111493	-1.13975	down	--	--	Zmhp002409	-6.01826	down	Isoluteolin-6,8-di-C-glucoside	Flavonoids	--	--	0.817738	0.000195906	7
123148002	-2.172	down	K05665	ko02010;ko02010	Zmhp002409	-6.01826	down	Isoluteolin-6,8-di-C-glucoside	Flavonoids	--	--	0.834535	0.00010909	7
123131720	-1.12681	down	--	--	Zmhp002409	-6.01826	down	Isoluteolin-6,8-di-C-glucoside	Flavonoids	--	--	0.826938	0.000143246	7
123104359	-4.20672	down	K01188	ko00460;ko00500;ko00460;ko00500;ko00500;ko00460;ko00500;ko00460;ko00500;ko00460	Zmhp002409	-6.01826	down	Isoluteolin-6,8-di-C-glucoside	Flavonoids	--	--	0.862344	3.53975e-05	7
123079743	-2.2374	down	--	--	Zmhp002409	-6.01826	down	Isoluteolin-6,8-di-C-glucoside	Flavonoids	--	--	0.886449	1.076e-05	7
123148175	-1.3727	down	K01115	ko00564;ko00565;ko04144;ko00564;ko00565;ko04144;ko00565;ko00564;ko04144	Zmhp002409	-6.01826	down	Isoluteolin-6,8-di-C-glucoside	Flavonoids	--	--	0.827664	0.000139644	7
123078314	-1.79603	down	--	--	Zmhp002409	-6.01826	down	Isoluteolin-6,8-di-C-glucoside	Flavonoids	--	--	0.813761	0.000223128	7
123068778	-2.83224	down	--	--	Zmhp002409	-6.01826	down	Isoluteolin-6,8-di-C-glucoside	Flavonoids	--	--	0.851009	5.75324e-05	7
123104309	-1.42441	down	K00847	ko00500;ko00520;ko00051;ko00520;ko00500;ko00051;ko00500;ko00520;ko00051;ko00500;ko00051;ko00520	Zmhp002409	-6.01826	down	Isoluteolin-6,8-di-C-glucoside	Flavonoids	--	--	0.900772	4.64162e-06	7
123090823	-2.37124	down	--	--	Zmhp002409	-6.01826	down	Isoluteolin-6,8-di-C-glucoside	Flavonoids	--	--	0.80371	0.000305973	7
123092308	-1.96298	down	--	--	Zmhp002409	-6.01826	down	Isoluteolin-6,8-di-C-glucoside	Flavonoids	--	--	0.873382	2.11387e-05	7
123143905	-2.29038	down	--	--	Zmhp002409	-6.01826	down	Isoluteolin-6,8-di-C-glucoside	Flavonoids	--	--	0.899944	4.88916e-06	7
123122617	3.77813	up	--	--	Zmhp002409	-6.01826	down	Isoluteolin-6,8-di-C-glucoside	Flavonoids	--	--	-0.889971	8.84421e-06	9
123122653	-1.49462	down	--	--	Zmhp002409	-6.01826	down	Isoluteolin-6,8-di-C-glucoside	Flavonoids	--	--	0.90208	4.27167e-06	7
123102090	-1.27147	down	--	--	Zmhp002409	-6.01826	down	Isoluteolin-6,8-di-C-glucoside	Flavonoids	--	--	0.876794	1.78517e-05	7
123129630	-2.06463	down	K12890	--	Zmhp002409	-6.01826	down	Isoluteolin-6,8-di-C-glucoside	Flavonoids	--	--	0.871484	2.3175e-05	7
101290680	-2.18572	down	K13495	ko00908;ko00908;ko00908;ko00908;ko00908	Zmhp002409	-6.01826	down	Isoluteolin-6,8-di-C-glucoside	Flavonoids	--	--	0.802428	0.000318134	7
123087004	-1.13309	down	--	--	Zmhp002409	-6.01826	down	Isoluteolin-6,8-di-C-glucoside	Flavonoids	--	--	0.852239	5.46841e-05	7
123052879	3.35935	up	--	--	Zmhp002409	-6.01826	down	Isoluteolin-6,8-di-C-glucoside	Flavonoids	--	--	-0.892258	7.75977e-06	9
123095832	-2.10542	down	--	--	Zmhp002409	-6.01826	down	Isoluteolin-6,8-di-C-glucoside	Flavonoids	--	--	0.829931	0.000128872	7
123070504	4.14835	up	--	--	Zmhp002409	-6.01826	down	Isoluteolin-6,8-di-C-glucoside	Flavonoids	--	--	-0.839821	8.95315e-05	9
123052339	-1.08354	down	K12817	--	Zmhp002409	-6.01826	down	Isoluteolin-6,8-di-C-glucoside	Flavonoids	--	--	0.816694	0.000202773	7
123144763	-2.71132	down	--	--	Zmhp002409	-6.01826	down	Isoluteolin-6,8-di-C-glucoside	Flavonoids	--	--	0.882161	1.35452e-05	7
123132349	-1.4149	down	--	--	Zmhp002409	-6.01826	down	Isoluteolin-6,8-di-C-glucoside	Flavonoids	--	--	0.874779	1.9737e-05	7
123127929	-1.46832	down	--	--	Zmhp002409	-6.01826	down	Isoluteolin-6,8-di-C-glucoside	Flavonoids	--	--	0.807484	0.000272331	7
123092121	-1.15262	down	--	--	Zmhp002409	-6.01826	down	Isoluteolin-6,8-di-C-glucoside	Flavonoids	--	--	0.813906	0.000222083	7
123120723	-1.14589	down	--	--	Zmhp002409	-6.01826	down	Isoluteolin-6,8-di-C-glucoside	Flavonoids	--	--	0.859653	3.98737e-05	7
123072108	-1.23369	down	--	--	Zmhp002409	-6.01826	down	Isoluteolin-6,8-di-C-glucoside	Flavonoids	--	--	0.83413	0.000110721	7
123061516	-1.66616	down	--	--	Zmhp002409	-6.01826	down	Isoluteolin-6,8-di-C-glucoside	Flavonoids	--	--	0.916548	1.56614e-06	7
123187891	1.63716	up	--	--	Zmhp002409	-6.01826	down	Isoluteolin-6,8-di-C-glucoside	Flavonoids	--	--	-0.819772	0.000183081	9
123106636	-1.51711	down	--	--	Zmhp002409	-6.01826	down	Isoluteolin-6,8-di-C-glucoside	Flavonoids	--	--	0.801866	0.000323598	7
123147436	1.68529	up	--	--	Zmhp002409	-6.01826	down	Isoluteolin-6,8-di-C-glucoside	Flavonoids	--	--	-0.824436	0.000156249	9
123181464	-1.38227	down	K12493	ko04144;ko04144;ko04144	Zmhp002409	-6.01826	down	Isoluteolin-6,8-di-C-glucoside	Flavonoids	--	--	0.866316	2.95579e-05	7
123046494	-1.48055	down	--	--	Zmhp002409	-6.01826	down	Isoluteolin-6,8-di-C-glucoside	Flavonoids	--	--	0.834837	0.000107886	7
123129478	-1.60519	down	--	--	Zmhp002409	-6.01826	down	Isoluteolin-6,8-di-C-glucoside	Flavonoids	--	--	0.813269	0.000226696	7
123093017	-2.06981	down	--	--	Zmhp002409	-6.01826	down	Isoluteolin-6,8-di-C-glucoside	Flavonoids	--	--	0.803497	0.000307966	7
780672	2.21428	up	--	--	Zmhp002409	-6.01826	down	Isoluteolin-6,8-di-C-glucoside	Flavonoids	--	--	-0.845016	7.32217e-05	9
123145429	-1.28224	down	K00965	ko00052;ko00520;ko00052;ko00520;ko00520;ko00052	Zmhp002409	-6.01826	down	Isoluteolin-6,8-di-C-glucoside	Flavonoids	--	--	0.927942	6.2028e-07	7
123119884	1.61255	up	--	--	Zmhp002409	-6.01826	down	Isoluteolin-6,8-di-C-glucoside	Flavonoids	--	--	-0.882724	1.31488e-05	9
123105781	-1.18702	down	--	--	Zmhp002409	-6.01826	down	Isoluteolin-6,8-di-C-glucoside	Flavonoids	--	--	0.912676	2.0831e-06	7
123160920	-2.67601	down	K14397	ko03015;ko03015;ko03015;ko03015;ko03015	Zmhp002409	-6.01826	down	Isoluteolin-6,8-di-C-glucoside	Flavonoids	--	--	0.824434	0.000156259	7
123097644	-1.91901	down	--	--	Zmhp002409	-6.01826	down	Isoluteolin-6,8-di-C-glucoside	Flavonoids	--	--	0.825896	0.000148549	7
123166756	-2.28637	down	--	--	Zmhp002409	-6.01826	down	Isoluteolin-6,8-di-C-glucoside	Flavonoids	--	--	0.805028	0.000293855	7
123045875	1.85728	up	--	--	Zmhp002409	-6.01826	down	Isoluteolin-6,8-di-C-glucoside	Flavonoids	--	--	-0.868011	2.73213e-05	9
123091505	-1.1385	down	--	--	Zmhp002409	-6.01826	down	Isoluteolin-6,8-di-C-glucoside	Flavonoids	--	--	0.844601	7.44255e-05	7
123110961	2.54564	up	--	--	Zmhp002409	-6.01826	down	Isoluteolin-6,8-di-C-glucoside	Flavonoids	--	--	-0.824952	0.000153488	9
123132209	-1.13001	insig	--	--	Zmhp002409	-6.01826	down	Isoluteolin-6,8-di-C-glucoside	Flavonoids	--	--	0.803406	0.000308822	7
123112292	-1.948	down	--	--	Zmhp002409	-6.01826	down	Isoluteolin-6,8-di-C-glucoside	Flavonoids	--	--	0.82635	0.000146218	7
123181759	-1.12331	down	--	--	Zmhp002409	-6.01826	down	Isoluteolin-6,8-di-C-glucoside	Flavonoids	--	--	0.830524	0.000126168	7
123122133	-1.93616	down	K01188	ko00460;ko00500;ko00500;ko00460;ko00500;ko00460;ko00500;ko00460	Zmhp002409	-6.01826	down	Isoluteolin-6,8-di-C-glucoside	Flavonoids	--	--	0.812192	0.000234677	7
123128362	1.01991	insig	--	--	Zmhp002409	-6.01826	down	Isoluteolin-6,8-di-C-glucoside	Flavonoids	--	--	-0.874672	1.98421e-05	9
123077768	-1.18695	down	K03846	ko00510;ko00513;ko00513;ko00510;ko00510;ko00513;ko00510;ko00513;ko00510;ko00513	Zmhp002409	-6.01826	down	Isoluteolin-6,8-di-C-glucoside	Flavonoids	--	--	0.809456	0.000256	7
123146265	-1.69447	down	K00889	ko00562;ko04070;ko04144;ko00562;ko04070;ko04144	Zmhp002409	-6.01826	down	Isoluteolin-6,8-di-C-glucoside	Flavonoids	--	--	0.813085	0.000228045	7
123079909	2.4483	up	--	--	Zmhp002409	-6.01826	down	Isoluteolin-6,8-di-C-glucoside	Flavonoids	--	--	-0.854505	4.97418e-05	9
123165586	2.38365	insig	--	--	Zmhp002409	-6.01826	down	Isoluteolin-6,8-di-C-glucoside	Flavonoids	--	--	-0.834838	0.000107882	9
123068063	-1.27961	down	--	--	Zmhp002409	-6.01826	down	Isoluteolin-6,8-di-C-glucoside	Flavonoids	--	--	0.858514	4.1903e-05	7
123102656	-1.52873	down	--	--	Zmhp002409	-6.01826	down	Isoluteolin-6,8-di-C-glucoside	Flavonoids	--	--	0.874703	1.98112e-05	7
123110873	-2.07909	down	--	--	Zmhp002409	-6.01826	down	Isoluteolin-6,8-di-C-glucoside	Flavonoids	--	--	0.826521	0.000145349	7
123189012	-1.70491	down	--	--	Zmhp002409	-6.01826	down	Isoluteolin-6,8-di-C-glucoside	Flavonoids	--	--	0.851017	5.75135e-05	7
123054113	-1.17873	down	--	--	Zmhp002409	-6.01826	down	Isoluteolin-6,8-di-C-glucoside	Flavonoids	--	--	0.823564	0.000161003	7
123093801	2.38548	up	--	--	Zmhp002409	-6.01826	down	Isoluteolin-6,8-di-C-glucoside	Flavonoids	--	--	-0.804601	0.000297741	9
123092484	-1.39272	down	K07252	ko00510;ko00510;ko00510;ko00510	Zmhp002409	-6.01826	down	Isoluteolin-6,8-di-C-glucoside	Flavonoids	--	--	0.829237	0.000132093	7
123053136	-1.21626	down	--	--	Zmhp002409	-6.01826	down	Isoluteolin-6,8-di-C-glucoside	Flavonoids	--	--	0.809533	0.000255385	7
123045708	-1.84771	down	K10536	ko00330;ko00330;ko00330;ko00330	Zmhp002409	-6.01826	down	Isoluteolin-6,8-di-C-glucoside	Flavonoids	--	--	0.805933	0.00028577	7
novel.3103	-1.23207	down	K12449	ko00520;ko00520	Zmhp002409	-6.01826	down	Isoluteolin-6,8-di-C-glucoside	Flavonoids	--	--	0.825721	0.000149454	7
123101921	-1.43126	down	K14509	ko04016;ko04016;ko04016	Zmhp002409	-6.01826	down	Isoluteolin-6,8-di-C-glucoside	Flavonoids	--	--	0.881186	1.42557e-05	7
123179799	-2.37202	down	--	--	Zmhp002409	-6.01826	down	Isoluteolin-6,8-di-C-glucoside	Flavonoids	--	--	0.830816	0.000124854	7
123045477	-1.70492	down	--	--	Zmhp002409	-6.01826	down	Isoluteolin-6,8-di-C-glucoside	Flavonoids	--	--	0.92284	9.55514e-07	7
123159951	-2.10305	down	--	--	Zmhp002409	-6.01826	down	Isoluteolin-6,8-di-C-glucoside	Flavonoids	--	--	0.836984	9.96305e-05	7
123156262	-1.21531	down	--	--	Zmhp002409	-6.01826	down	Isoluteolin-6,8-di-C-glucoside	Flavonoids	--	--	0.863492	3.36191e-05	7
123164652	2.59349	insig	--	--	Zmhp002409	-6.01826	down	Isoluteolin-6,8-di-C-glucoside	Flavonoids	--	--	-0.92545	7.68964e-07	9
123069605	-2.56936	down	--	--	Zmhp002409	-6.01826	down	Isoluteolin-6,8-di-C-glucoside	Flavonoids	--	--	0.896278	6.12143e-06	7
123143072	-1.40451	down	--	--	Zmhp002409	-6.01826	down	Isoluteolin-6,8-di-C-glucoside	Flavonoids	--	--	0.800055	0.000341705	7
123082394	-2.56285	down	--	--	Zmhp002409	-6.01826	down	Isoluteolin-6,8-di-C-glucoside	Flavonoids	--	--	0.859316	4.04652e-05	7
123079606	-2.16126	down	--	--	Zmhp002409	-6.01826	down	Isoluteolin-6,8-di-C-glucoside	Flavonoids	--	--	0.881852	1.37672e-05	7
123045884	-1.34135	down	--	--	Zmhp002409	-6.01826	down	Isoluteolin-6,8-di-C-glucoside	Flavonoids	--	--	0.85413	5.05335e-05	7
123080276	1.91165	up	--	--	Zmhp002409	-6.01826	down	Isoluteolin-6,8-di-C-glucoside	Flavonoids	--	--	-0.80732	0.000273733	9
123076153	1.60927	up	K01513	ko00500;ko00760;ko00740;ko00770;ko00240;ko00230;ko00500;ko00770;ko00740;ko00240;ko00760;ko00230;ko00500;ko00770;ko00740;ko00760;ko00230;ko00240;ko00500;ko00740;ko00760;ko00770;ko00230;ko00240	Zmhp002409	-6.01826	down	Isoluteolin-6,8-di-C-glucoside	Flavonoids	--	--	-0.836089	0.000103007	9
123181414	1.81129	up	--	--	Zmhp002409	-6.01826	down	Isoluteolin-6,8-di-C-glucoside	Flavonoids	--	--	-0.891343	8.17963e-06	9
123144943	-2.37421	down	--	--	Zmhp002409	-6.01826	down	Isoluteolin-6,8-di-C-glucoside	Flavonoids	--	--	0.819789	0.000182976	7
123086050	-1.51294	down	--	--	Zmhp002409	-6.01826	down	Isoluteolin-6,8-di-C-glucoside	Flavonoids	--	--	0.822288	0.000168173	7
123098018	2.2392	up	--	--	Zmhp002409	-6.01826	down	Isoluteolin-6,8-di-C-glucoside	Flavonoids	--	--	-0.828819	0.000134067	9
123052285	3.99421	up	--	--	Zmhp002409	-6.01826	down	Isoluteolin-6,8-di-C-glucoside	Flavonoids	--	--	-0.831809	0.000120474	9
123069995	-1.04927	down	--	--	Zmhp002409	-6.01826	down	Isoluteolin-6,8-di-C-glucoside	Flavonoids	--	--	0.801017	0.00033199	7
123074238	-1.65309	insig	--	--	Zmhp002409	-6.01826	down	Isoluteolin-6,8-di-C-glucoside	Flavonoids	--	--	0.822752	0.000165537	7
123129436	2.41407	up	--	--	Zmhp002409	-6.01826	down	Isoluteolin-6,8-di-C-glucoside	Flavonoids	--	--	-0.914422	1.8346e-06	9
123062311	1.2283	up	--	--	Zmhp002409	-6.01826	down	Isoluteolin-6,8-di-C-glucoside	Flavonoids	--	--	-0.827272	0.000141577	9
123147844	-1.59158	down	--	--	Zmhp002409	-6.01826	down	Isoluteolin-6,8-di-C-glucoside	Flavonoids	--	--	0.825334	0.000151471	7
123104601	-1.56411	down	--	--	Zmhp002409	-6.01826	down	Isoluteolin-6,8-di-C-glucoside	Flavonoids	--	--	0.805966	0.000285483	7
123113063	-1.65416	down	--	--	Zmhp002409	-6.01826	down	Isoluteolin-6,8-di-C-glucoside	Flavonoids	--	--	0.843061	7.9043e-05	7
123078594	-1.9871	down	--	--	Zmhp002409	-6.01826	down	Isoluteolin-6,8-di-C-glucoside	Flavonoids	--	--	0.889577	9.04367e-06	7
123070160	-1.60407	down	--	--	Zmhp002409	-6.01826	down	Isoluteolin-6,8-di-C-glucoside	Flavonoids	--	--	0.856923	4.48824e-05	7
123148849	-1.50985	down	--	--	Zmhp002409	-6.01826	down	Isoluteolin-6,8-di-C-glucoside	Flavonoids	--	--	0.822189	0.00016874	7
123157260	1.51561	up	--	--	Zmhp002409	-6.01826	down	Isoluteolin-6,8-di-C-glucoside	Flavonoids	--	--	-0.91133	2.2932e-06	9
123132713	1.58151	up	--	--	Zmhp002409	-6.01826	down	Isoluteolin-6,8-di-C-glucoside	Flavonoids	--	--	-0.852929	5.31381e-05	9
123168614	-1.69946	down	--	--	Zmhp002409	-6.01826	down	Isoluteolin-6,8-di-C-glucoside	Flavonoids	--	--	0.851816	5.56492e-05	7
123061056	2.7807	up	--	--	Zmhp002409	-6.01826	down	Isoluteolin-6,8-di-C-glucoside	Flavonoids	--	--	-0.951736	4.85739e-08	9
123063605	-1.46498	down	--	--	Zmhp002409	-6.01826	down	Isoluteolin-6,8-di-C-glucoside	Flavonoids	--	--	0.872493	2.20732e-05	7
123055084	-1.27053	down	--	--	Zmhp002409	-6.01826	down	Isoluteolin-6,8-di-C-glucoside	Flavonoids	--	--	0.814395	0.000218586	7
123113394	2.76135	up	--	--	Zmhp002409	-6.01826	down	Isoluteolin-6,8-di-C-glucoside	Flavonoids	--	--	-0.847579	6.61291e-05	9
123165079	-1.82169	down	K07904	ko04144;ko04144;ko04144;ko04144	Zmhp002409	-6.01826	down	Isoluteolin-6,8-di-C-glucoside	Flavonoids	--	--	0.822218	0.000168573	7
123069617	-1.94233	down	--	--	Zmhp002409	-6.01826	down	Isoluteolin-6,8-di-C-glucoside	Flavonoids	--	--	0.808743	0.000261809	7
123099760	-2.72817	down	--	--	Zmhp002409	-6.01826	down	Isoluteolin-6,8-di-C-glucoside	Flavonoids	--	--	0.811771	0.000237866	7
123189307	-4.50651	down	--	--	Zmhp002409	-6.01826	down	Isoluteolin-6,8-di-C-glucoside	Flavonoids	--	--	0.917714	1.43329e-06	7
123144376	-1.40613	down	--	--	Zmhp002409	-6.01826	down	Isoluteolin-6,8-di-C-glucoside	Flavonoids	--	--	0.876491	1.81257e-05	7
123085161	2.93827	up	--	--	Zmhp002409	-6.01826	down	Isoluteolin-6,8-di-C-glucoside	Flavonoids	--	--	-0.844682	7.41905e-05	9
123063514	-1.21619	down	K01613	ko00564	Zmhp002409	-6.01826	down	Isoluteolin-6,8-di-C-glucoside	Flavonoids	--	--	0.875268	1.92648e-05	7
123188303	-1.59784	down	--	--	Zmhp002409	-6.01826	down	Isoluteolin-6,8-di-C-glucoside	Flavonoids	--	--	0.840577	8.69874e-05	7
123123903	-2.27097	down	--	--	Zmhp002409	-6.01826	down	Isoluteolin-6,8-di-C-glucoside	Flavonoids	--	--	0.819186	0.0001867	7
123074118	1.64159	up	--	--	Zmhp002409	-6.01826	down	Isoluteolin-6,8-di-C-glucoside	Flavonoids	--	--	-0.801735	0.000324877	9
123119891	-2.21111	down	--	--	Zmhp002409	-6.01826	down	Isoluteolin-6,8-di-C-glucoside	Flavonoids	--	--	0.80634	0.00028219	7
123090573	1.12696	up	K10739	ko03430;ko03030;ko03420;ko03440	Zmhp002409	-6.01826	down	Isoluteolin-6,8-di-C-glucoside	Flavonoids	--	--	-0.852241	5.46794e-05	9
123053398	-2.94102	down	--	--	Zmhp002409	-6.01826	down	Isoluteolin-6,8-di-C-glucoside	Flavonoids	--	--	0.893442	7.2431e-06	7
123053177	-1.38666	down	--	--	Zmhp002409	-6.01826	down	Isoluteolin-6,8-di-C-glucoside	Flavonoids	--	--	0.843892	7.65238e-05	7
123121543	-1.52197	down	--	--	Zmhp002409	-6.01826	down	Isoluteolin-6,8-di-C-glucoside	Flavonoids	--	--	0.852226	5.47138e-05	7
123188331	-2.0285	down	--	--	Zmhp002409	-6.01826	down	Isoluteolin-6,8-di-C-glucoside	Flavonoids	--	--	0.879488	1.55671e-05	7
123187987	1.03817	up	--	--	Zmhp002409	-6.01826	down	Isoluteolin-6,8-di-C-glucoside	Flavonoids	--	--	-0.838933	9.25967e-05	9
123044331	1.77362	up	--	--	Zmhp002409	-6.01826	down	Isoluteolin-6,8-di-C-glucoside	Flavonoids	--	--	-0.810599	0.000246911	9
novel.2631	4.19409	up	--	--	Zmhp002409	-6.01826	down	Isoluteolin-6,8-di-C-glucoside	Flavonoids	--	--	-0.866351	2.951e-05	9
123131993	2.32657	up	--	--	Zmhp002409	-6.01826	down	Isoluteolin-6,8-di-C-glucoside	Flavonoids	--	--	-0.823595	0.000160832	9
123077163	-1.08689	down	--	--	Zmhp002409	-6.01826	down	Isoluteolin-6,8-di-C-glucoside	Flavonoids	--	--	0.823779	0.000159819	7
123069945	-1.27428	insig	K14506	--	Zmhp002409	-6.01826	down	Isoluteolin-6,8-di-C-glucoside	Flavonoids	--	--	0.833194	0.000114573	7
123113825	-1.4303	down	--	--	Zmhp002409	-6.01826	down	Isoluteolin-6,8-di-C-glucoside	Flavonoids	--	--	0.805513	0.0002895	7
123074562	1.80848	up	--	--	Zmhp002409	-6.01826	down	Isoluteolin-6,8-di-C-glucoside	Flavonoids	--	--	-0.8064	0.000281669	9
123103343	-1.20752	down	--	--	Zmhp002409	-6.01826	down	Isoluteolin-6,8-di-C-glucoside	Flavonoids	--	--	0.81399	0.000221475	7
123189223	-1.61846	down	--	--	Zmhp002409	-6.01826	down	Isoluteolin-6,8-di-C-glucoside	Flavonoids	--	--	0.809015	0.000259588	7
123183221	-1.41281	down	--	--	Zmhp002409	-6.01826	down	Isoluteolin-6,8-di-C-glucoside	Flavonoids	--	--	0.82053	0.000178479	7
123188059	1.37882	up	--	--	Zmhp002409	-6.01826	down	Isoluteolin-6,8-di-C-glucoside	Flavonoids	--	--	-0.806795	0.000278241	9
123111368	-1.09676	insig	--	--	Zmhp002409	-6.01826	down	Isoluteolin-6,8-di-C-glucoside	Flavonoids	--	--	0.804456	0.000299068	7
123143381	-1.10868	down	--	--	Zmhp002409	-6.01826	down	Isoluteolin-6,8-di-C-glucoside	Flavonoids	--	--	0.829019	0.000133116	7
123060154	-1.1668	down	--	--	Zmhp002409	-6.01826	down	Isoluteolin-6,8-di-C-glucoside	Flavonoids	--	--	0.841923	8.26054e-05	7
123146249	5.52273	up	--	--	Zmhp002409	-6.01826	down	Isoluteolin-6,8-di-C-glucoside	Flavonoids	--	--	-0.871923	2.26897e-05	9
123162825	-2.90271	down	--	--	Zmhp002409	-6.01826	down	Isoluteolin-6,8-di-C-glucoside	Flavonoids	--	--	0.804678	0.000297036	7
123045297	-1.0439	insig	--	--	Zmhp002409	-6.01826	down	Isoluteolin-6,8-di-C-glucoside	Flavonoids	--	--	0.815231	0.000212722	7
123161591	1.81486	up	--	--	Zmhp002409	-6.01826	down	Isoluteolin-6,8-di-C-glucoside	Flavonoids	--	--	-0.840276	8.79936e-05	9
novel.1842	1.19265	up	--	--	Zmhp002409	-6.01826	down	Isoluteolin-6,8-di-C-glucoside	Flavonoids	--	--	-0.811009	0.000243717	9
123087431	-1.14212	insig	--	--	Zmhp002409	-6.01826	down	Isoluteolin-6,8-di-C-glucoside	Flavonoids	--	--	0.811746	0.000238053	7
123167602	1.79089	up	--	--	Zmhp002409	-6.01826	down	Isoluteolin-6,8-di-C-glucoside	Flavonoids	--	--	-0.832254	0.00011855	9
123155930	-1.47924	down	--	--	Zmhp002409	-6.01826	down	Isoluteolin-6,8-di-C-glucoside	Flavonoids	--	--	0.802892	0.000313687	7
123188609	1.64163	up	--	--	Zmhp002409	-6.01826	down	Isoluteolin-6,8-di-C-glucoside	Flavonoids	--	--	-0.832936	0.000115653	9
123091370	1.2287	insig	--	--	Zmhp002409	-6.01826	down	Isoluteolin-6,8-di-C-glucoside	Flavonoids	--	--	-0.826902	0.000143424	9
123053930	-1.19056	down	--	--	Zmhp002409	-6.01826	down	Isoluteolin-6,8-di-C-glucoside	Flavonoids	--	--	0.862107	3.57738e-05	7
123095667	-1.07247	insig	--	--	Zmhp002409	-6.01826	down	Isoluteolin-6,8-di-C-glucoside	Flavonoids	--	--	0.838673	9.35101e-05	7
123154859	1.02844	up	--	--	Zmhp002409	-6.01826	down	Isoluteolin-6,8-di-C-glucoside	Flavonoids	--	--	-0.871751	2.28787e-05	9
123071439	-1.46786	down	--	--	Zmhp002409	-6.01826	down	Isoluteolin-6,8-di-C-glucoside	Flavonoids	--	--	0.866257	2.96383e-05	7
123043861	1.23183	insig	--	--	Zmhp002409	-6.01826	down	Isoluteolin-6,8-di-C-glucoside	Flavonoids	--	--	-0.84424	7.54897e-05	9
123044510	-1.22715	down	--	--	Zmhp002409	-6.01826	down	Isoluteolin-6,8-di-C-glucoside	Flavonoids	--	--	0.820115	0.000180983	7
novel.1423	2.51469	up	--	--	Zmhp002409	-6.01826	down	Isoluteolin-6,8-di-C-glucoside	Flavonoids	--	--	-0.911084	2.33338e-06	9
100037635	7.48734	up	--	--	Zmhp002409	-6.01826	down	Isoluteolin-6,8-di-C-glucoside	Flavonoids	--	--	-0.906266	3.2493e-06	9
123081774	-1.04295	insig	--	--	Zmhp002409	-6.01826	down	Isoluteolin-6,8-di-C-glucoside	Flavonoids	--	--	0.810303	0.000249236	7
123161331	-3.56277	down	--	--	Zmhp002409	-6.01826	down	Isoluteolin-6,8-di-C-glucoside	Flavonoids	--	--	0.847073	6.74824e-05	7
123085235	-4.0866	down	--	--	Zmhp002409	-6.01826	down	Isoluteolin-6,8-di-C-glucoside	Flavonoids	--	--	0.833598	0.000112898	7
123087546	-1.64014	down	--	--	Zmhp002409	-6.01826	down	Isoluteolin-6,8-di-C-glucoside	Flavonoids	--	--	0.872881	2.16609e-05	7
123148315	-1.59281	down	--	--	Zmhp002409	-6.01826	down	Isoluteolin-6,8-di-C-glucoside	Flavonoids	--	--	0.812103	0.000235351	7
100415823	-1.42878	down	--	--	Zmhp002409	-6.01826	down	Isoluteolin-6,8-di-C-glucoside	Flavonoids	--	--	0.852626	5.3812e-05	7
123039105	-1.2315	down	--	--	Zmhp002409	-6.01826	down	Isoluteolin-6,8-di-C-glucoside	Flavonoids	--	--	0.828561	0.000135293	7
123093176	-2.89569	down	--	--	Zmhp002409	-6.01826	down	Isoluteolin-6,8-di-C-glucoside	Flavonoids	--	--	0.85376	5.13253e-05	7
123045171	1.33832	up	--	--	Zmhp002409	-6.01826	down	Isoluteolin-6,8-di-C-glucoside	Flavonoids	--	--	-0.865011	3.13814e-05	9
123159792	1.44799	up	--	--	Zmhp002409	-6.01826	down	Isoluteolin-6,8-di-C-glucoside	Flavonoids	--	--	-0.850158	5.95725e-05	9
123107726	-2.45321	down	--	--	Zmhp002409	-6.01826	down	Isoluteolin-6,8-di-C-glucoside	Flavonoids	--	--	0.822267	0.000168295	7
123086048	2.47481	up	--	--	Zmhp002409	-6.01826	down	Isoluteolin-6,8-di-C-glucoside	Flavonoids	--	--	-0.867361	2.81614e-05	9
123063753	1.05944	up	--	--	Zmhp002409	-6.01826	down	Isoluteolin-6,8-di-C-glucoside	Flavonoids	--	--	-0.818745	0.000189469	9
123190161	-1.04188	down	--	--	Zmhp002409	-6.01826	down	Isoluteolin-6,8-di-C-glucoside	Flavonoids	--	--	0.879838	1.5289e-05	7
123052998	1.24737	insig	--	--	Zmhp002409	-6.01826	down	Isoluteolin-6,8-di-C-glucoside	Flavonoids	--	--	-0.835985	0.000103405	9
123121279	-1.14751	down	K07904	ko04144;ko04144	Zmhp002409	-6.01826	down	Isoluteolin-6,8-di-C-glucoside	Flavonoids	--	--	0.863485	3.36304e-05	7
123070697	-3.91447	down	--	--	Zmhp002409	-6.01826	down	Isoluteolin-6,8-di-C-glucoside	Flavonoids	--	--	0.863505	3.36004e-05	7
123100695	-4.02308	down	--	--	Zmhp002409	-6.01826	down	Isoluteolin-6,8-di-C-glucoside	Flavonoids	--	--	0.875448	1.90941e-05	7
123165902	2.37511	up	--	--	Zmhp002409	-6.01826	down	Isoluteolin-6,8-di-C-glucoside	Flavonoids	--	--	-0.911307	2.29683e-06	9
123045040	1.6133	up	--	--	Zmhp002409	-6.01826	down	Isoluteolin-6,8-di-C-glucoside	Flavonoids	--	--	-0.856181	4.63301e-05	9
123105970	-2.28635	down	--	--	Zmhp002409	-6.01826	down	Isoluteolin-6,8-di-C-glucoside	Flavonoids	--	--	0.80894	0.000260198	7
123045338	-1.39872	down	--	--	Zmhp002409	-6.01826	down	Isoluteolin-6,8-di-C-glucoside	Flavonoids	--	--	0.816102	0.000206756	7
123072397	-3.18445	down	K00844	ko00052;ko00500;ko00520;ko00051;ko00052;ko00520;ko00500;ko00051;ko00500;ko00520;ko00052;ko00051;ko00500;ko00520;ko00052;ko00051;ko00500;ko00051;ko00052;ko00520	Zmhp002409	-6.01826	down	Isoluteolin-6,8-di-C-glucoside	Flavonoids	--	--	0.945642	1.03665e-07	7
123051036	-2.48508	down	--	--	Zmhp002409	-6.01826	down	Isoluteolin-6,8-di-C-glucoside	Flavonoids	--	--	0.80435	0.000300035	7
123146383	-1.28725	down	--	--	Zmhp002409	-6.01826	down	Isoluteolin-6,8-di-C-glucoside	Flavonoids	--	--	0.834442	0.000109464	7
123078452	-1.54518	down	--	--	Zmhp002409	-6.01826	down	Isoluteolin-6,8-di-C-glucoside	Flavonoids	--	--	0.823707	0.000160213	7
123060850	-1.61745	down	--	--	Zmhp002409	-6.01826	down	Isoluteolin-6,8-di-C-glucoside	Flavonoids	--	--	0.857829	4.31642e-05	7
123046742	2.60287	up	--	--	Zmhp002409	-6.01826	down	Isoluteolin-6,8-di-C-glucoside	Flavonoids	--	--	-0.816562	0.000203657	9
123086068	-2.17295	down	--	--	Zmhp002409	-6.01826	down	Isoluteolin-6,8-di-C-glucoside	Flavonoids	--	--	0.848444	6.38656e-05	7
123188290	1.12703	up	--	--	Zmhp002409	-6.01826	down	Isoluteolin-6,8-di-C-glucoside	Flavonoids	--	--	-0.909955	2.52588e-06	9
123102937	2.5735	up	--	--	Zmhp002409	-6.01826	down	Isoluteolin-6,8-di-C-glucoside	Flavonoids	--	--	-0.911506	2.26472e-06	9
123180847	1.58499	up	--	--	Zmhp002409	-6.01826	down	Isoluteolin-6,8-di-C-glucoside	Flavonoids	--	--	-0.815535	0.000210623	9
123096071	1.62457	up	--	--	Zmhp002409	-6.01826	down	Isoluteolin-6,8-di-C-glucoside	Flavonoids	--	--	-0.825566	0.000150262	9
123098187	-2.53824	down	--	--	Zmhp002409	-6.01826	down	Isoluteolin-6,8-di-C-glucoside	Flavonoids	--	--	0.84186	8.2806e-05	7
123102380	1.00038	insig	--	--	Zmhp002409	-6.01826	down	Isoluteolin-6,8-di-C-glucoside	Flavonoids	--	--	-0.834689	0.000108475	9
123078854	6.36361	up	--	--	Zmhp002409	-6.01826	down	Isoluteolin-6,8-di-C-glucoside	Flavonoids	--	--	-0.85725	4.42548e-05	9
123143022	-1.10758	insig	--	--	Zmhp002409	-6.01826	down	Isoluteolin-6,8-di-C-glucoside	Flavonoids	--	--	0.817388	0.000198189	7
123099030	-2.17854	down	--	--	Zmhp002409	-6.01826	down	Isoluteolin-6,8-di-C-glucoside	Flavonoids	--	--	0.826839	0.000143743	7
123112411	-2.5743	down	K14514	ko04016;ko04016;ko04016;ko04016	Zmhp002409	-6.01826	down	Isoluteolin-6,8-di-C-glucoside	Flavonoids	--	--	0.819039	0.000187621	7
123096524	-2.38093	down	--	--	Zmhp002409	-6.01826	down	Isoluteolin-6,8-di-C-glucoside	Flavonoids	--	--	0.833932	0.000111526	7
123087186	-1.1029	down	--	--	Zmhp002409	-6.01826	down	Isoluteolin-6,8-di-C-glucoside	Flavonoids	--	--	0.857501	4.37805e-05	7
123060344	1.79998	up	K01513	ko00500;ko00760;ko00740;ko00770;ko00240;ko00230;ko00500;ko00770;ko00740;ko00240;ko00760;ko00230;ko00500;ko00240;ko00770;ko00760;ko00230;ko00740;ko00500;ko00770;ko00740;ko00760;ko00230;ko00240;ko00500;ko00740;ko00760;ko00770;ko00230;ko00240	Zmhp002409	-6.01826	down	Isoluteolin-6,8-di-C-glucoside	Flavonoids	--	--	-0.919779	1.22123e-06	9
123123270	-1.33504	down	--	--	Zmhp002409	-6.01826	down	Isoluteolin-6,8-di-C-glucoside	Flavonoids	--	--	0.822146	0.000168987	7
123091436	1.35568	up	--	--	Zmhp002409	-6.01826	down	Isoluteolin-6,8-di-C-glucoside	Flavonoids	--	--	-0.88495	1.16731e-05	9
123113398	1.71423	up	K00133	ko00260;ko00270;ko00261;ko00300;ko01210;ko00260;ko01210;ko00270;ko00300;ko00261;ko00260;ko00270;ko00300;ko01210;ko00261;ko00260;ko00270;ko01210;ko00261;ko00300	Zmhp002409	-6.01826	down	Isoluteolin-6,8-di-C-glucoside	Flavonoids	--	--	-0.817146	0.000199778	9
123127789	-2.33956	down	--	--	Zmhp002409	-6.01826	down	Isoluteolin-6,8-di-C-glucoside	Flavonoids	--	--	0.834097	0.000110855	7
123072495	1.19546	up	--	--	Zmhp002409	-6.01826	down	Isoluteolin-6,8-di-C-glucoside	Flavonoids	--	--	-0.804904	0.000294984	9
123086565	1.33924	up	--	--	Zmhp002409	-6.01826	down	Isoluteolin-6,8-di-C-glucoside	Flavonoids	--	--	-0.872484	2.20827e-05	9
123143434	-1.36934	down	--	--	Zmhp002409	-6.01826	down	Isoluteolin-6,8-di-C-glucoside	Flavonoids	--	--	0.883881	1.23635e-05	7
123145394	-4.32243	down	--	--	Zmhp002409	-6.01826	down	Isoluteolin-6,8-di-C-glucoside	Flavonoids	--	--	0.847478	6.63967e-05	7
123051847	-2.1734	down	--	--	Zmhp002409	-6.01826	down	Isoluteolin-6,8-di-C-glucoside	Flavonoids	--	--	0.816673	0.00020291	7
123102717	1.45541	up	--	--	Zmhp002409	-6.01826	down	Isoluteolin-6,8-di-C-glucoside	Flavonoids	--	--	-0.909967	2.52376e-06	9
123070393	6.26208	up	--	--	Zmhp002409	-6.01826	down	Isoluteolin-6,8-di-C-glucoside	Flavonoids	--	--	-0.812534	0.000232121	9
123185162	-2.95233	down	--	--	Zmhp002409	-6.01826	down	Isoluteolin-6,8-di-C-glucoside	Flavonoids	--	--	0.844503	7.47139e-05	7
123180803	-1.27118	down	--	--	Zmhp002409	-6.01826	down	Isoluteolin-6,8-di-C-glucoside	Flavonoids	--	--	0.84337	7.81e-05	7
123086439	1.55326	up	--	--	Zmhp002409	-6.01826	down	Isoluteolin-6,8-di-C-glucoside	Flavonoids	--	--	-0.933912	3.58767e-07	9
novel.422	-3.09534	down	--	--	Zmhp002409	-6.01826	down	Isoluteolin-6,8-di-C-glucoside	Flavonoids	--	--	0.828233	0.000136871	7
123091608	-1.30194	insig	--	--	Zmhp002409	-6.01826	down	Isoluteolin-6,8-di-C-glucoside	Flavonoids	--	--	0.800721	0.000334951	7
123080864	-3.06256	down	--	--	Zmhp002409	-6.01826	down	Isoluteolin-6,8-di-C-glucoside	Flavonoids	--	--	0.82998	0.000128644	7
123144862	1.66978	up	--	--	Zmhp002409	-6.01826	down	Isoluteolin-6,8-di-C-glucoside	Flavonoids	--	--	-0.850399	5.89882e-05	9
123137879	-1.49493	down	--	--	Zmhp002409	-6.01826	down	Isoluteolin-6,8-di-C-glucoside	Flavonoids	--	--	0.815506	0.000210825	7
123093796	-1.72093	down	--	--	Zmhp002409	-6.01826	down	Isoluteolin-6,8-di-C-glucoside	Flavonoids	--	--	0.836076	0.000103057	7
123086914	1.82318	insig	--	--	Zmhp002409	-6.01826	down	Isoluteolin-6,8-di-C-glucoside	Flavonoids	--	--	-0.866041	2.99345e-05	9
123049298	-2.9346	down	--	--	Zmhp002409	-6.01826	down	Isoluteolin-6,8-di-C-glucoside	Flavonoids	--	--	0.831467	0.000121966	7
123143121	1.65793	up	--	--	Zmhp002409	-6.01826	down	Isoluteolin-6,8-di-C-glucoside	Flavonoids	--	--	-0.862635	3.49391e-05	9
123044583	-1.3464	insig	--	--	Zmhp002409	-6.01826	down	Isoluteolin-6,8-di-C-glucoside	Flavonoids	--	--	0.893613	7.17132e-06	7
123112586	1.72914	up	K00430	--	Zmhp002409	-6.01826	down	Isoluteolin-6,8-di-C-glucoside	Flavonoids	--	--	-0.925838	7.43989e-07	9
123102521	1.2881	up	--	--	Zmhp002409	-6.01826	down	Isoluteolin-6,8-di-C-glucoside	Flavonoids	--	--	-0.87597	1.86037e-05	9
123093238	1.61528	up	--	--	Zmhp002409	-6.01826	down	Isoluteolin-6,8-di-C-glucoside	Flavonoids	--	--	-0.851845	5.55839e-05	9
123183248	-2.60063	down	--	--	Zmhp002409	-6.01826	down	Isoluteolin-6,8-di-C-glucoside	Flavonoids	--	--	0.852461	5.41832e-05	7
123070846	-4.45795	down	--	--	Zmhp002409	-6.01826	down	Isoluteolin-6,8-di-C-glucoside	Flavonoids	--	--	0.809505	0.000255605	7
123127208	-1.50752	down	--	--	Zmhp002409	-6.01826	down	Isoluteolin-6,8-di-C-glucoside	Flavonoids	--	--	0.813417	0.000225618	7
123153348	-1.1678	down	K01011	ko00270;ko00920;ko04122;ko00270;ko00920;ko04122;ko00920;ko00270;ko04122	Zmhp002409	-6.01826	down	Isoluteolin-6,8-di-C-glucoside	Flavonoids	--	--	0.835349	0.000105867	7
123054392	-1.45874	down	--	--	Zmhp002409	-6.01826	down	Isoluteolin-6,8-di-C-glucoside	Flavonoids	--	--	0.879514	1.55457e-05	7
123055121	3.98959	up	--	--	Zmhp002409	-6.01826	down	Isoluteolin-6,8-di-C-glucoside	Flavonoids	--	--	-0.827384	0.000141021	9
123117250	1.82193	up	--	--	Zmhp002409	-6.01826	down	Isoluteolin-6,8-di-C-glucoside	Flavonoids	--	--	-0.808467	0.000264089	9
novel.2160	-1.63217	down	--	--	Zmhp002409	-6.01826	down	Isoluteolin-6,8-di-C-glucoside	Flavonoids	--	--	0.84584	7.08748e-05	7
123101926	-2.63423	down	--	--	Zmhp002409	-6.01826	down	Isoluteolin-6,8-di-C-glucoside	Flavonoids	--	--	0.879766	1.53454e-05	7
123078265	-1.08882	down	K13510	ko00564;ko00565	Zmhp002409	-6.01826	down	Isoluteolin-6,8-di-C-glucoside	Flavonoids	--	--	0.874357	2.01517e-05	7
123083052	-4.10798	down	--	--	Zmhp002409	-6.01826	down	Isoluteolin-6,8-di-C-glucoside	Flavonoids	--	--	0.817024	0.00020058	7
100037633	6.38399	up	--	--	Zmhp002409	-6.01826	down	Isoluteolin-6,8-di-C-glucoside	Flavonoids	--	--	-0.808794	0.00026139	9
123045011	1.29273	insig	--	--	Zmhp002409	-6.01826	down	Isoluteolin-6,8-di-C-glucoside	Flavonoids	--	--	-0.824316	0.000156894	9
123111709	3.72281	up	--	--	Zmhp002409	-6.01826	down	Isoluteolin-6,8-di-C-glucoside	Flavonoids	--	--	-0.852467	5.41695e-05	9
123055392	-1.03149	insig	--	--	Zmhp002409	-6.01826	down	Isoluteolin-6,8-di-C-glucoside	Flavonoids	--	--	0.852899	5.32043e-05	7
123069534	3.046	up	--	--	Zmhp002409	-6.01826	down	Isoluteolin-6,8-di-C-glucoside	Flavonoids	--	--	-0.854421	4.99183e-05	9
123189192	-4.24515	down	--	--	Zmhp002409	-6.01826	down	Isoluteolin-6,8-di-C-glucoside	Flavonoids	--	--	0.863898	3.30085e-05	7
123144622	-1.97406	down	--	--	Zmhp002409	-6.01826	down	Isoluteolin-6,8-di-C-glucoside	Flavonoids	--	--	0.913622	1.94524e-06	7
123151118	2.49674	up	--	--	Zmhp002409	-6.01826	down	Isoluteolin-6,8-di-C-glucoside	Flavonoids	--	--	-0.811172	0.000242456	9
123080924	-1.32866	down	--	--	Zmhp002409	-6.01826	down	Isoluteolin-6,8-di-C-glucoside	Flavonoids	--	--	0.839893	8.92865e-05	7
123104758	-1.82619	down	--	--	Zmhp002409	-6.01826	down	Isoluteolin-6,8-di-C-glucoside	Flavonoids	--	--	0.866003	2.99871e-05	7
123097294	1.17169	insig	--	--	Zmhp002409	-6.01826	down	Isoluteolin-6,8-di-C-glucoside	Flavonoids	--	--	-0.828327	0.000136417	9
123068866	-1.80448	down	K01568	--	Zmhp002409	-6.01826	down	Isoluteolin-6,8-di-C-glucoside	Flavonoids	--	--	0.839825	8.9518e-05	7
123163704	3.49307	up	--	--	Zmhp002409	-6.01826	down	Isoluteolin-6,8-di-C-glucoside	Flavonoids	--	--	-0.89905	5.1685e-06	9
123044643	1.03067	insig	--	--	Zmhp002409	-6.01826	down	Isoluteolin-6,8-di-C-glucoside	Flavonoids	--	--	-0.810819	0.000245193	9
123097888	-1.337	down	--	--	Zmhp002409	-6.01826	down	Isoluteolin-6,8-di-C-glucoside	Flavonoids	--	--	0.862089	3.58024e-05	7
123162858	-1.13001	down	--	--	Zmhp002409	-6.01826	down	Isoluteolin-6,8-di-C-glucoside	Flavonoids	--	--	0.857122	4.44993e-05	7
123085393	1.70212	up	--	--	Zmhp002409	-6.01826	down	Isoluteolin-6,8-di-C-glucoside	Flavonoids	--	--	-0.82323	0.000162853	9
123164929	2.65771	up	--	--	Zmhp002409	-6.01826	down	Isoluteolin-6,8-di-C-glucoside	Flavonoids	--	--	-0.888124	9.80977e-06	9
123185373	1.0381	insig	--	--	Zmhp002409	-6.01826	down	Isoluteolin-6,8-di-C-glucoside	Flavonoids	--	--	-0.80232	0.000319176	9
123140649	8.33913	up	--	--	Zmhp002409	-6.01826	down	Isoluteolin-6,8-di-C-glucoside	Flavonoids	--	--	-0.947514	8.29312e-08	9
123051045	-2.60494	down	--	--	Zmhp002409	-6.01826	down	Isoluteolin-6,8-di-C-glucoside	Flavonoids	--	--	0.802029	0.000322004	7
123189044	-1.08752	insig	--	--	Zmhp002409	-6.01826	down	Isoluteolin-6,8-di-C-glucoside	Flavonoids	--	--	0.822392	0.000167576	7
123092832	1.19195	up	--	--	Zmhp002409	-6.01826	down	Isoluteolin-6,8-di-C-glucoside	Flavonoids	--	--	-0.844781	7.39024e-05	9
123187735	-1.45433	down	--	--	Zmhp002409	-6.01826	down	Isoluteolin-6,8-di-C-glucoside	Flavonoids	--	--	0.812806	0.000230098	7
123110052	-1.40196	down	--	--	Zmhp002409	-6.01826	down	Isoluteolin-6,8-di-C-glucoside	Flavonoids	--	--	0.812126	0.000235176	7
123179885	-1.77959	down	--	--	Zmhp002409	-6.01826	down	Isoluteolin-6,8-di-C-glucoside	Flavonoids	--	--	0.84287	7.9631e-05	7
123095785	-2.61357	down	--	--	Zmhp002409	-6.01826	down	Isoluteolin-6,8-di-C-glucoside	Flavonoids	--	--	0.892161	7.80321e-06	7
123127639	1.47186	up	--	--	Zmhp002409	-6.01826	down	Isoluteolin-6,8-di-C-glucoside	Flavonoids	--	--	-0.826548	0.000145211	9
novel.1099	2.12079	up	--	--	Zmhp002409	-6.01826	down	Isoluteolin-6,8-di-C-glucoside	Flavonoids	--	--	-0.812994	0.000228715	9
123045816	-1.28336	down	K01011	ko00270;ko00920;ko04122	Zmhp002409	-6.01826	down	Isoluteolin-6,8-di-C-glucoside	Flavonoids	--	--	0.808538	0.000263505	7
123119337	-1.42687	down	--	--	Zmhp002409	-6.01826	down	Isoluteolin-6,8-di-C-glucoside	Flavonoids	--	--	0.862308	3.54554e-05	7
123100006	2.41415	up	--	--	Zmhp002409	-6.01826	down	Isoluteolin-6,8-di-C-glucoside	Flavonoids	--	--	-0.816136	0.000206524	9
123046906	1.3231	up	--	--	Zmhp002409	-6.01826	down	Isoluteolin-6,8-di-C-glucoside	Flavonoids	--	--	-0.839373	9.10691e-05	9
novel.124	-2.25186	down	--	--	Zmhp002409	-6.01826	down	Isoluteolin-6,8-di-C-glucoside	Flavonoids	--	--	0.801696	0.000325257	7
123144735	1.10593	up	--	--	Zmhp002409	-6.01826	down	Isoluteolin-6,8-di-C-glucoside	Flavonoids	--	--	-0.908137	2.86334e-06	9
123044926	1.76085	up	--	--	Zmhp002409	-6.01826	down	Isoluteolin-6,8-di-C-glucoside	Flavonoids	--	--	-0.818018	0.000194097	9
123143801	1.05941	insig	K02973	--	Zmhp002409	-6.01826	down	Isoluteolin-6,8-di-C-glucoside	Flavonoids	--	--	-0.825614	0.000150011	9
123163922	-2.21793	down	--	--	Zmhp002409	-6.01826	down	Isoluteolin-6,8-di-C-glucoside	Flavonoids	--	--	0.828964	0.00013338	7
123062750	-3.97223	down	--	--	Zmhp002409	-6.01826	down	Isoluteolin-6,8-di-C-glucoside	Flavonoids	--	--	0.817265	0.000198994	7
123110897	2.70772	up	--	--	Zmhp002409	-6.01826	down	Isoluteolin-6,8-di-C-glucoside	Flavonoids	--	--	-0.822379	0.000167651	9
123181793	2.45733	up	--	--	Zmhp002409	-6.01826	down	Isoluteolin-6,8-di-C-glucoside	Flavonoids	--	--	-0.937077	2.62787e-07	9
123057396	-5.05859	down	--	--	Zmhp002409	-6.01826	down	Isoluteolin-6,8-di-C-glucoside	Flavonoids	--	--	0.807832	0.000269391	7
novel.2923	-3.41122	down	--	--	Zmhp002409	-6.01826	down	Isoluteolin-6,8-di-C-glucoside	Flavonoids	--	--	0.867539	2.79293e-05	7
123093724	-2.74037	down	--	--	Zmhp002409	-6.01826	down	Isoluteolin-6,8-di-C-glucoside	Flavonoids	--	--	0.849635	6.08562e-05	7
123138342	1.08369	up	K17108	ko00600;ko00511;ko00600;ko00511	Zmhp002409	-6.01826	down	Isoluteolin-6,8-di-C-glucoside	Flavonoids	--	--	-0.85742	4.39323e-05	9
123099057	-2.22791	down	--	--	Zmhp002409	-6.01826	down	Isoluteolin-6,8-di-C-glucoside	Flavonoids	--	--	0.829983	0.000128633	7
123147515	1.14389	insig	--	--	Zmhp002409	-6.01826	down	Isoluteolin-6,8-di-C-glucoside	Flavonoids	--	--	-0.807187	0.000274864	9
123122693	1.01193	insig	--	--	Zmhp002409	-6.01826	down	Isoluteolin-6,8-di-C-glucoside	Flavonoids	--	--	-0.822633	0.000166209	9
123051307	3.09831	up	--	--	Zmhp002409	-6.01826	down	Isoluteolin-6,8-di-C-glucoside	Flavonoids	--	--	-0.810764	0.000245618	9
123150074	-2.63891	down	--	--	Zmhp002409	-6.01826	down	Isoluteolin-6,8-di-C-glucoside	Flavonoids	--	--	0.808816	0.000261211	7
123190973	2.5125	up	--	--	Zmhp002409	-6.01826	down	Isoluteolin-6,8-di-C-glucoside	Flavonoids	--	--	-0.878627	1.62694e-05	9
123190496	2.05687	up	K00872	ko00260;ko00260;ko00260;ko00260;ko00260	Zmhp002409	-6.01826	down	Isoluteolin-6,8-di-C-glucoside	Flavonoids	--	--	-0.829035	0.000133041	9
123111902	1.13853	insig	--	--	Zmhp002409	-6.01826	down	Isoluteolin-6,8-di-C-glucoside	Flavonoids	--	--	-0.83357	0.000113014	9
novel.1751	1.24499	insig	--	--	Zmhp002409	-6.01826	down	Isoluteolin-6,8-di-C-glucoside	Flavonoids	--	--	-0.83494	0.000107476	9
novel.637	2.22308	up	--	--	Zmhp002409	-6.01826	down	Isoluteolin-6,8-di-C-glucoside	Flavonoids	--	--	-0.897863	5.56019e-06	9
123159746	2.69027	up	--	--	Zmhp002409	-6.01826	down	Isoluteolin-6,8-di-C-glucoside	Flavonoids	--	--	-0.819848	0.000182615	9
123190039	1.26347	up	K00051	ko00620;ko00710;ko00620;ko00710	Zmhp002409	-6.01826	down	Isoluteolin-6,8-di-C-glucoside	Flavonoids	--	--	-0.81456	0.000217424	9
123155571	1.88217	up	K03006	ko03020;ko03020;ko03020;ko03020;ko03020	Zmhp002409	-6.01826	down	Isoluteolin-6,8-di-C-glucoside	Flavonoids	--	--	-0.820659	0.000177706	9
123154289	2.94607	up	K05658	ko02010;ko02010;ko02010;ko02010;ko02010	Zmhp002409	-6.01826	down	Isoluteolin-6,8-di-C-glucoside	Flavonoids	--	--	-0.854889	4.89418e-05	9
novel.874	-1.00802	down	--	--	Zmhp002409	-6.01826	down	Isoluteolin-6,8-di-C-glucoside	Flavonoids	--	--	0.87098	2.37412e-05	7
123143962	-1.62598	down	--	--	Zmhp002409	-6.01826	down	Isoluteolin-6,8-di-C-glucoside	Flavonoids	--	--	0.840013	8.88793e-05	7
123105805	1.49931	up	--	--	Zmhp002409	-6.01826	down	Isoluteolin-6,8-di-C-glucoside	Flavonoids	--	--	-0.892623	7.59763e-06	9
123144461	1.94329	up	--	--	Zmhp002409	-6.01826	down	Isoluteolin-6,8-di-C-glucoside	Flavonoids	--	--	-0.86096	3.76447e-05	9
123145628	1.13836	insig	--	--	Zmhp002409	-6.01826	down	Isoluteolin-6,8-di-C-glucoside	Flavonoids	--	--	-0.826004	0.000147991	9
123149286	-1.48985	down	--	--	Zmhp002409	-6.01826	down	Isoluteolin-6,8-di-C-glucoside	Flavonoids	--	--	0.91699	1.51464e-06	7
123092076	1.85253	up	--	--	Zmhp002409	-6.01826	down	Isoluteolin-6,8-di-C-glucoside	Flavonoids	--	--	-0.824725	0.000154699	9
123150297	1.55333	up	--	--	Zmhp002409	-6.01826	down	Isoluteolin-6,8-di-C-glucoside	Flavonoids	--	--	-0.827485	0.000140523	9
123170203	-2.44839	insig	--	--	Zmhp002409	-6.01826	down	Isoluteolin-6,8-di-C-glucoside	Flavonoids	--	--	0.830014	0.000128487	7
123060859	1.12579	up	K00850	ko00052;ko00051;ko00030;ko03018	Zmhp002409	-6.01826	down	Isoluteolin-6,8-di-C-glucoside	Flavonoids	--	--	-0.804182	0.000301582	9
123113356	2.77444	up	--	--	Zmhp002409	-6.01826	down	Isoluteolin-6,8-di-C-glucoside	Flavonoids	--	--	-0.856939	4.48507e-05	9
123144034	2.8173	up	--	--	Zmhp002409	-6.01826	down	Isoluteolin-6,8-di-C-glucoside	Flavonoids	--	--	-0.815183	0.000213057	9
123077361	-3.94189	down	--	--	Zmhp002409	-6.01826	down	Isoluteolin-6,8-di-C-glucoside	Flavonoids	--	--	0.85873	4.15117e-05	7
123079047	-3.23007	down	K14490	--	Zmhp002409	-6.01826	down	Isoluteolin-6,8-di-C-glucoside	Flavonoids	--	--	0.803322	0.000309608	7
123112122	1.02814	insig	K15893	ko00630;ko00260	Zmhp002409	-6.01826	down	Isoluteolin-6,8-di-C-glucoside	Flavonoids	--	--	-0.920492	1.15445e-06	9
123091190	-1.98063	down	--	--	Zmhp002409	-6.01826	down	Isoluteolin-6,8-di-C-glucoside	Flavonoids	--	--	0.841209	8.49049e-05	7
123156897	1.13904	up	--	--	Zmhp002409	-6.01826	down	Isoluteolin-6,8-di-C-glucoside	Flavonoids	--	--	-0.905357	3.45191e-06	9
123127816	1.88979	up	--	--	Zmhp002409	-6.01826	down	Isoluteolin-6,8-di-C-glucoside	Flavonoids	--	--	-0.835686	0.000104555	9
123058222	1.44466	up	--	--	Zmhp002409	-6.01826	down	Isoluteolin-6,8-di-C-glucoside	Flavonoids	--	--	-0.903304	3.94846e-06	9
123052891	-1.4931	down	K00234	ko00020;ko00190;ko00020;ko00190;ko00020;ko00190;ko00020;ko00190	Zmhp002409	-6.01826	down	Isoluteolin-6,8-di-C-glucoside	Flavonoids	--	--	0.809745	0.000253681	7
123071346	1.6666	up	--	--	Zmhp002409	-6.01826	down	Isoluteolin-6,8-di-C-glucoside	Flavonoids	--	--	-0.870504	2.42877e-05	9
123063176	1.656	up	--	--	Zmhp002409	-6.01826	down	Isoluteolin-6,8-di-C-glucoside	Flavonoids	--	--	-0.852609	5.38506e-05	9
123068715	-2.42489	down	--	--	Zmhp002409	-6.01826	down	Isoluteolin-6,8-di-C-glucoside	Flavonoids	--	--	0.815082	0.000213763	7
123068855	1.46809	up	--	--	Zmhp002409	-6.01826	down	Isoluteolin-6,8-di-C-glucoside	Flavonoids	--	--	-0.828439	0.00013588	9
123160787	-1.72947	down	K00895	ko00051;ko00030;ko00051;ko00030;ko00030;ko00051;ko00030;ko00051;ko00030;ko00051	Zmhp002409	-6.01826	down	Isoluteolin-6,8-di-C-glucoside	Flavonoids	--	--	0.803635	0.000306672	7
123132418	1.80177	up	K03678	ko03018;ko03018	Zmhp002409	-6.01826	down	Isoluteolin-6,8-di-C-glucoside	Flavonoids	--	--	-0.841394	8.43049e-05	9
543452	1.39295	up	K14486	--	Zmhp002409	-6.01826	down	Isoluteolin-6,8-di-C-glucoside	Flavonoids	--	--	-0.818471	0.000191203	9
123156909	2.21009	up	--	--	Zmhp002409	-6.01826	down	Isoluteolin-6,8-di-C-glucoside	Flavonoids	--	--	-0.819843	0.000182643	9
123091945	-1.91062	down	--	--	Zmhp002409	-6.01826	down	Isoluteolin-6,8-di-C-glucoside	Flavonoids	--	--	0.815391	0.000211619	7
123103643	1.46785	up	K12822	--	Zmhp002409	-6.01826	down	Isoluteolin-6,8-di-C-glucoside	Flavonoids	--	--	-0.816236	0.00020585	9
123080083	-2.24463	down	--	--	Zmhp002409	-6.01826	down	Isoluteolin-6,8-di-C-glucoside	Flavonoids	--	--	0.85798	4.28837e-05	7
123051985	1.73774	up	--	--	Zmhp002409	-6.01826	down	Isoluteolin-6,8-di-C-glucoside	Flavonoids	--	--	-0.850063	5.98043e-05	9
123123934	1.20556	up	--	--	Zmhp002409	-6.01826	down	Isoluteolin-6,8-di-C-glucoside	Flavonoids	--	--	-0.835287	0.000106109	9
123091798	1.13006	insig	--	--	Zmhp002409	-6.01826	down	Isoluteolin-6,8-di-C-glucoside	Flavonoids	--	--	-0.880348	1.48906e-05	9
123110997	1.20885	up	--	--	Zmhp002409	-6.01826	down	Isoluteolin-6,8-di-C-glucoside	Flavonoids	--	--	-0.83583	0.000104	9
123147371	2.53735	up	--	--	Zmhp002409	-6.01826	down	Isoluteolin-6,8-di-C-glucoside	Flavonoids	--	--	-0.879921	1.52235e-05	9
123111439	1.37826	up	--	--	Zmhp002409	-6.01826	down	Isoluteolin-6,8-di-C-glucoside	Flavonoids	--	--	-0.855786	4.71164e-05	9
123189448	2.56933	up	--	--	Zmhp002409	-6.01826	down	Isoluteolin-6,8-di-C-glucoside	Flavonoids	--	--	-0.811822	0.000237475	9
123159355	1.21957	insig	--	--	Zmhp002409	-6.01826	down	Isoluteolin-6,8-di-C-glucoside	Flavonoids	--	--	-0.824153	0.000157777	9
123128948	3.09899	up	--	--	Zmhp002409	-6.01826	down	Isoluteolin-6,8-di-C-glucoside	Flavonoids	--	--	-0.823409	0.00016186	9
123103471	1.06356	insig	--	--	Zmhp002409	-6.01826	down	Isoluteolin-6,8-di-C-glucoside	Flavonoids	--	--	-0.86954	2.54259e-05	9
123102012	1.39513	insig	--	--	Zmhp002409	-6.01826	down	Isoluteolin-6,8-di-C-glucoside	Flavonoids	--	--	-0.811722	0.000238239	9
123092562	3.8433	up	--	--	Zmhp002409	-6.01826	down	Isoluteolin-6,8-di-C-glucoside	Flavonoids	--	--	-0.855673	4.73427e-05	9
123078338	1.10045	insig	--	--	Zmhp002409	-6.01826	down	Isoluteolin-6,8-di-C-glucoside	Flavonoids	--	--	-0.835603	0.000104879	9
123069868	1.71296	insig	--	--	Zmhp002409	-6.01826	down	Isoluteolin-6,8-di-C-glucoside	Flavonoids	--	--	-0.828564	0.000135282	9
123189161	1.16708	up	--	--	Zmhp002409	-6.01826	down	Isoluteolin-6,8-di-C-glucoside	Flavonoids	--	--	-0.878105	1.67073e-05	9
123089691	-2.82615	down	--	--	Zmhp002409	-6.01826	down	Isoluteolin-6,8-di-C-glucoside	Flavonoids	--	--	0.80034	0.000338804	7
123099012	-1.61603	down	--	--	Zmhp002409	-6.01826	down	Isoluteolin-6,8-di-C-glucoside	Flavonoids	--	--	0.828167	0.000137188	7
123053523	3.19267	up	K01785	ko00052;ko00052;ko00052	Zmhp002409	-6.01826	down	Isoluteolin-6,8-di-C-glucoside	Flavonoids	--	--	-0.820321	0.000179737	9
123079470	1.09307	insig	--	--	Zmhp002409	-6.01826	down	Isoluteolin-6,8-di-C-glucoside	Flavonoids	--	--	-0.816741	0.000202461	9
123132403	2.28211	up	--	--	Zmhp002409	-6.01826	down	Isoluteolin-6,8-di-C-glucoside	Flavonoids	--	--	-0.880851	1.45068e-05	9
123084780	1.58293	up	--	--	Zmhp002409	-6.01826	down	Isoluteolin-6,8-di-C-glucoside	Flavonoids	--	--	-0.812718	0.000230756	9
123044043	1.03475	insig	K01869	--	Zmhp002409	-6.01826	down	Isoluteolin-6,8-di-C-glucoside	Flavonoids	--	--	-0.82987	0.000129153	9
123147550	1.4467	up	--	--	Zmhp002409	-6.01826	down	Isoluteolin-6,8-di-C-glucoside	Flavonoids	--	--	-0.833244	0.000114364	9
123086270	-1.48205	down	--	--	Zmhp002409	-6.01826	down	Isoluteolin-6,8-di-C-glucoside	Flavonoids	--	--	0.805043	0.000293718	7
123166550	1.27351	insig	--	--	Zmhp002409	-6.01826	down	Isoluteolin-6,8-di-C-glucoside	Flavonoids	--	--	-0.82555	0.000150345	9
123053295	2.25102	up	--	--	Zmhp002409	-6.01826	down	Isoluteolin-6,8-di-C-glucoside	Flavonoids	--	--	-0.823463	0.00016156	9
123068798	3.29383	up	--	--	Zmhp002409	-6.01826	down	Isoluteolin-6,8-di-C-glucoside	Flavonoids	--	--	-0.850857	5.78918e-05	9
123188574	2.49771	up	--	--	Zmhp002409	-6.01826	down	Isoluteolin-6,8-di-C-glucoside	Flavonoids	--	--	-0.894872	6.65806e-06	9
123061942	-3.53363	down	K14490	--	Zmhp002409	-6.01826	down	Isoluteolin-6,8-di-C-glucoside	Flavonoids	--	--	0.80328	0.00031001	7
123184152	-1.45895	insig	--	--	Zmhp002409	-6.01826	down	Isoluteolin-6,8-di-C-glucoside	Flavonoids	--	--	0.836312	0.000102156	7
123104496	5.11535	up	--	--	Zmhp002409	-6.01826	down	Isoluteolin-6,8-di-C-glucoside	Flavonoids	--	--	-0.825765	0.000149224	9
123077814	1.11962	insig	--	--	Zmhp002409	-6.01826	down	Isoluteolin-6,8-di-C-glucoside	Flavonoids	--	--	-0.825969	0.000148172	9
123057090	2.37069	up	--	--	Zmhp002409	-6.01826	down	Isoluteolin-6,8-di-C-glucoside	Flavonoids	--	--	-0.844839	7.37346e-05	9
123076241	1.90482	up	--	--	Zmhp002409	-6.01826	down	Isoluteolin-6,8-di-C-glucoside	Flavonoids	--	--	-0.806551	0.000280353	9
novel.873	2.38274	up	--	--	Zmhp002409	-6.01826	down	Isoluteolin-6,8-di-C-glucoside	Flavonoids	--	--	-0.820783	0.000176963	9
123122081	5.68947	up	K13029	ko00460;ko00460;ko00460;ko00460;ko00460	Zmhp002409	-6.01826	down	Isoluteolin-6,8-di-C-glucoside	Flavonoids	--	--	-0.803505	0.000307891	9
123147030	-4.0406	down	--	--	Zmhp002409	-6.01826	down	Isoluteolin-6,8-di-C-glucoside	Flavonoids	--	--	0.823476	0.000161489	7
novel.791	2.81648	up	--	--	Zmhp002409	-6.01826	down	Isoluteolin-6,8-di-C-glucoside	Flavonoids	--	--	-0.807258	0.000274257	9
123065507	-2.94946	insig	--	--	Zmhp002409	-6.01826	down	Isoluteolin-6,8-di-C-glucoside	Flavonoids	--	--	0.803204	0.000310725	7
123111721	2.46841	up	--	--	Zmhp002409	-6.01826	down	Isoluteolin-6,8-di-C-glucoside	Flavonoids	--	--	-0.890095	8.78265e-06	9
123068388	1.16787	insig	--	--	Zmhp002409	-6.01826	down	Isoluteolin-6,8-di-C-glucoside	Flavonoids	--	--	-0.825062	0.000152909	9
123159346	1.57874	up	K02932	--	Zmhp002409	-6.01826	down	Isoluteolin-6,8-di-C-glucoside	Flavonoids	--	--	-0.930212	5.06564e-07	9
123086996	1.48708	up	--	--	Zmhp002409	-6.01826	down	Isoluteolin-6,8-di-C-glucoside	Flavonoids	--	--	-0.812538	0.000232092	9
123061214	1.69196	up	--	--	Zmhp002409	-6.01826	down	Isoluteolin-6,8-di-C-glucoside	Flavonoids	--	--	-0.863785	3.31778e-05	9
123097866	2.81254	up	--	--	Zmhp002409	-6.01826	down	Isoluteolin-6,8-di-C-glucoside	Flavonoids	--	--	-0.800989	0.000332268	9
123071423	2.93918	up	--	--	Zmhp002409	-6.01826	down	Isoluteolin-6,8-di-C-glucoside	Flavonoids	--	--	-0.934758	3.3063e-07	9
123143076	-1.34608	insig	--	--	Zmhp002409	-6.01826	down	Isoluteolin-6,8-di-C-glucoside	Flavonoids	--	--	0.809952	0.000252024	7
novel.119	1.13598	insig	--	--	Zmhp002409	-6.01826	down	Isoluteolin-6,8-di-C-glucoside	Flavonoids	--	--	-0.807689	0.000270596	9
123080784	1.25336	up	--	--	Zmhp002409	-6.01826	down	Isoluteolin-6,8-di-C-glucoside	Flavonoids	--	--	-0.802664	0.000315872	9
123189397	2.99724	up	--	--	Zmhp002409	-6.01826	down	Isoluteolin-6,8-di-C-glucoside	Flavonoids	--	--	-0.845408	7.20976e-05	9
123188933	2.95231	up	--	--	Zmhp002409	-6.01826	down	Isoluteolin-6,8-di-C-glucoside	Flavonoids	--	--	-0.822578	0.00016652	9
novel.1896	-2.0068	insig	--	--	Zmhp002409	-6.01826	down	Isoluteolin-6,8-di-C-glucoside	Flavonoids	--	--	0.820568	0.000178251	7
123053208	1.39317	insig	--	--	Zmhp002409	-6.01826	down	Isoluteolin-6,8-di-C-glucoside	Flavonoids	--	--	-0.822659	0.000166064	9
123072865	4.61544	up	--	--	Zmhp002409	-6.01826	down	Isoluteolin-6,8-di-C-glucoside	Flavonoids	--	--	-0.835376	0.000105762	9
123188488	-3.07084	down	--	--	Zmhp002409	-6.01826	down	Isoluteolin-6,8-di-C-glucoside	Flavonoids	--	--	0.84534	7.22911e-05	7
123168650	2.09968	up	--	--	Zmhp002409	-6.01826	down	Isoluteolin-6,8-di-C-glucoside	Flavonoids	--	--	-0.835258	0.000106223	9
123167871	2.95988	up	--	--	Zmhp002409	-6.01826	down	Isoluteolin-6,8-di-C-glucoside	Flavonoids	--	--	-0.823245	0.000162771	9
123099077	2.65098	up	K00275	ko00750;ko00750;ko00750;ko00750	Zmhp002409	-6.01826	down	Isoluteolin-6,8-di-C-glucoside	Flavonoids	--	--	-0.948395	7.44499e-08	9
123160834	-2.73915	insig	--	--	Zmhp002409	-6.01826	down	Isoluteolin-6,8-di-C-glucoside	Flavonoids	--	--	0.816451	0.000204399	7
123121421	1.30763	insig	K12822	--	Zmhp002409	-6.01826	down	Isoluteolin-6,8-di-C-glucoside	Flavonoids	--	--	-0.828456	0.000135799	9
123057014	3.48134	up	--	--	Zmhp002409	-6.01826	down	Isoluteolin-6,8-di-C-glucoside	Flavonoids	--	--	-0.808575	0.000263197	9
123123699	-2.07374	down	--	--	Zmhp002409	-6.01826	down	Isoluteolin-6,8-di-C-glucoside	Flavonoids	--	--	0.831345	0.000122504	7
123079858	-1.39491	down	--	--	Zmhp002409	-6.01826	down	Isoluteolin-6,8-di-C-glucoside	Flavonoids	--	--	0.837452	9.79051e-05	7
123156224	2.33731	up	--	--	Zmhp002409	-6.01826	down	Isoluteolin-6,8-di-C-glucoside	Flavonoids	--	--	-0.820426	0.000179106	9
123166807	-5.05586	down	--	--	Zmhp002409	-6.01826	down	Isoluteolin-6,8-di-C-glucoside	Flavonoids	--	--	0.883564	1.25744e-05	7
123080854	1.80576	up	--	--	Zmhp002409	-6.01826	down	Isoluteolin-6,8-di-C-glucoside	Flavonoids	--	--	-0.823627	0.000160654	9
123044373	2.9206	up	--	--	Zmhp002409	-6.01826	down	Isoluteolin-6,8-di-C-glucoside	Flavonoids	--	--	-0.907352	3.0203e-06	9
123051579	-3.90295	down	--	--	Zmhp002409	-6.01826	down	Isoluteolin-6,8-di-C-glucoside	Flavonoids	--	--	0.803141	0.000311326	7
123169387	4.54836	up	--	--	Zmhp002409	-6.01826	down	Isoluteolin-6,8-di-C-glucoside	Flavonoids	--	--	-0.851033	5.74752e-05	9
novel.374	-3.36316	down	--	--	Zmhp002409	-6.01826	down	Isoluteolin-6,8-di-C-glucoside	Flavonoids	--	--	0.849051	6.23177e-05	7
123063666	1.92585	up	K01079	ko00260;ko00260;ko00260	Zmhp002409	-6.01826	down	Isoluteolin-6,8-di-C-glucoside	Flavonoids	--	--	-0.860008	3.92578e-05	9
123141626	1.13142	insig	--	--	Zmhp002409	-6.01826	down	Isoluteolin-6,8-di-C-glucoside	Flavonoids	--	--	-0.823565	0.000160998	9
123110995	1.44338	up	--	--	Zmhp002409	-6.01826	down	Isoluteolin-6,8-di-C-glucoside	Flavonoids	--	--	-0.847585	6.61125e-05	9
123164707	1.72081	up	--	--	Zmhp002409	-6.01826	down	Isoluteolin-6,8-di-C-glucoside	Flavonoids	--	--	-0.804308	0.000300421	9
123092352	1.37138	up	--	--	Zmhp002409	-6.01826	down	Isoluteolin-6,8-di-C-glucoside	Flavonoids	--	--	-0.856308	4.60785e-05	9
123046764	1.09138	up	--	--	Zmhp002409	-6.01826	down	Isoluteolin-6,8-di-C-glucoside	Flavonoids	--	--	-0.849793	6.04672e-05	9
123110707	-4.76531	down	--	--	Zmhp002409	-6.01826	down	Isoluteolin-6,8-di-C-glucoside	Flavonoids	--	--	0.846531	6.89575e-05	7
123088513	1.84913	up	--	--	Zmhp002409	-6.01826	down	Isoluteolin-6,8-di-C-glucoside	Flavonoids	--	--	-0.882682	1.3178e-05	9
123131830	-1.26255	insig	--	--	Zmhp002409	-6.01826	down	Isoluteolin-6,8-di-C-glucoside	Flavonoids	--	--	0.827493	0.000140483	7
123155971	1.28632	up	--	--	Zmhp002409	-6.01826	down	Isoluteolin-6,8-di-C-glucoside	Flavonoids	--	--	-0.856949	4.48317e-05	9
novel.1661	1.33554	up	--	--	Zmhp002409	-6.01826	down	Isoluteolin-6,8-di-C-glucoside	Flavonoids	--	--	-0.821529	0.000172561	9
123188665	2.26765	up	--	--	Zmhp002409	-6.01826	down	Isoluteolin-6,8-di-C-glucoside	Flavonoids	--	--	-0.805414	0.000290386	9
123147742	-1.63498	down	K12818	--	Zmhp002409	-6.01826	down	Isoluteolin-6,8-di-C-glucoside	Flavonoids	--	--	0.836486	0.000101499	7
123098284	1.29804	insig	--	--	Zmhp002409	-6.01826	down	Isoluteolin-6,8-di-C-glucoside	Flavonoids	--	--	-0.845369	7.22093e-05	9
123102675	-1.66551	insig	--	--	Zmhp002409	-6.01826	down	Isoluteolin-6,8-di-C-glucoside	Flavonoids	--	--	0.800519	0.00033699	7
123088130	2.13532	up	--	--	Zmhp002409	-6.01826	down	Isoluteolin-6,8-di-C-glucoside	Flavonoids	--	--	-0.859577	4.00065e-05	9
123080553	1.10305	insig	K00878	ko00730;ko00730;ko00730	Zmhp002409	-6.01826	down	Isoluteolin-6,8-di-C-glucoside	Flavonoids	--	--	-0.843921	7.64369e-05	9
123072559	-2.43291	down	--	--	Zmhp002409	-6.01826	down	Isoluteolin-6,8-di-C-glucoside	Flavonoids	--	--	0.82172	0.000171448	7
123150455	2.04866	up	--	--	Zmhp002409	-6.01826	down	Isoluteolin-6,8-di-C-glucoside	Flavonoids	--	--	-0.831109	0.000123549	9
123070406	5.09777	up	--	--	Zmhp002409	-6.01826	down	Isoluteolin-6,8-di-C-glucoside	Flavonoids	--	--	-0.834449	0.000109435	9
123144914	2.37744	up	--	--	Zmhp002409	-6.01826	down	Isoluteolin-6,8-di-C-glucoside	Flavonoids	--	--	-0.818167	0.000193141	9
123046364	3.01018	up	--	--	Zmhp002409	-6.01826	down	Isoluteolin-6,8-di-C-glucoside	Flavonoids	--	--	-0.868899	2.62068e-05	9
123079332	1.39434	insig	--	--	Zmhp002409	-6.01826	down	Isoluteolin-6,8-di-C-glucoside	Flavonoids	--	--	-0.820833	0.000176663	9
123120566	2.02455	up	--	--	Zmhp002409	-6.01826	down	Isoluteolin-6,8-di-C-glucoside	Flavonoids	--	--	-0.800968	0.000332471	9
123045557	-1.38143	insig	--	--	Zmhp002409	-6.01826	down	Isoluteolin-6,8-di-C-glucoside	Flavonoids	--	--	0.82486	0.000153981	7
123086427	1.56572	up	--	--	Zmhp002409	-6.01826	down	Isoluteolin-6,8-di-C-glucoside	Flavonoids	--	--	-0.825924	0.000148404	9
novel.2901	1.55958	insig	--	--	Zmhp002409	-6.01826	down	Isoluteolin-6,8-di-C-glucoside	Flavonoids	--	--	-0.908147	2.86133e-06	9
123095829	-2.80349	down	--	--	Zmhp002409	-6.01826	down	Isoluteolin-6,8-di-C-glucoside	Flavonoids	--	--	0.814339	0.000218988	7
novel.1140	3.08386	up	--	--	Zmhp002409	-6.01826	down	Isoluteolin-6,8-di-C-glucoside	Flavonoids	--	--	-0.905554	3.40694e-06	9
123092854	-2.18616	down	--	--	Zmhp002409	-6.01826	down	Isoluteolin-6,8-di-C-glucoside	Flavonoids	--	--	0.857136	4.44725e-05	7
123070446	1.25226	up	--	--	Zmhp002409	-6.01826	down	Isoluteolin-6,8-di-C-glucoside	Flavonoids	--	--	-0.803819	0.000304948	9
123107353	2.94486	up	K13029	ko00460;ko00460	Zmhp002409	-6.01826	down	Isoluteolin-6,8-di-C-glucoside	Flavonoids	--	--	-0.845883	7.0756e-05	9
123041779	-2.72727	down	--	--	Zmhp002409	-6.01826	down	Isoluteolin-6,8-di-C-glucoside	Flavonoids	--	--	0.81893	0.000188305	7
123110512	2.12772	up	--	--	Zmhp002409	-6.01826	down	Isoluteolin-6,8-di-C-glucoside	Flavonoids	--	--	-0.847282	6.69194e-05	9
123045606	1.18153	insig	--	--	Zmhp002409	-6.01826	down	Isoluteolin-6,8-di-C-glucoside	Flavonoids	--	--	-0.881049	1.43578e-05	9
123063415	-1.252	insig	K00844	ko00500;ko00520;ko00052;ko00051;ko00500;ko00051;ko00052;ko00520	Zmhp002409	-6.01826	down	Isoluteolin-6,8-di-C-glucoside	Flavonoids	--	--	0.83637	0.000101937	7
123051071	-4.60707	down	--	--	Zmhp002409	-6.01826	down	Isoluteolin-6,8-di-C-glucoside	Flavonoids	--	--	0.852908	5.31848e-05	7
123160707	7.94343	up	--	--	Zmhp002409	-6.01826	down	Isoluteolin-6,8-di-C-glucoside	Flavonoids	--	--	-0.818345	0.000192002	9
123091811	1.7361	up	--	--	Zmhp002409	-6.01826	down	Isoluteolin-6,8-di-C-glucoside	Flavonoids	--	--	-0.933045	3.89662e-07	9
123044540	1.05861	insig	--	--	Zmhp002409	-6.01826	down	Isoluteolin-6,8-di-C-glucoside	Flavonoids	--	--	-0.845532	7.17438e-05	9
123096715	1.32102	insig	K10901	ko03440	Zmhp002409	-6.01826	down	Isoluteolin-6,8-di-C-glucoside	Flavonoids	--	--	-0.841244	8.47932e-05	9
123105376	-4.02645	down	--	--	Zmhp002409	-6.01826	down	Isoluteolin-6,8-di-C-glucoside	Flavonoids	--	--	0.870857	2.38821e-05	7
123168496	1.18456	insig	--	--	Zmhp002409	-6.01826	down	Isoluteolin-6,8-di-C-glucoside	Flavonoids	--	--	-0.812339	0.00023358	9
123060411	1.48973	insig	--	--	Zmhp002409	-6.01826	down	Isoluteolin-6,8-di-C-glucoside	Flavonoids	--	--	-0.847071	6.74868e-05	9
780649	-4.75685	down	--	--	Zmhp002409	-6.01826	down	Isoluteolin-6,8-di-C-glucoside	Flavonoids	--	--	0.814536	0.000217588	7
123111889	-1.32249	down	K18875	--	Zmhp002409	-6.01826	down	Isoluteolin-6,8-di-C-glucoside	Flavonoids	--	--	0.81451	0.000217772	7
123188513	2.45305	up	--	--	Zmhp002409	-6.01826	down	Isoluteolin-6,8-di-C-glucoside	Flavonoids	--	--	-0.823238	0.000162807	9
123079724	1.25422	insig	--	--	Zmhp002409	-6.01826	down	Isoluteolin-6,8-di-C-glucoside	Flavonoids	--	--	-0.802721	0.000315321	9
novel.413	1.78597	up	K14494	--	Zmhp002409	-6.01826	down	Isoluteolin-6,8-di-C-glucoside	Flavonoids	--	--	-0.826294	0.000146503	9
123078207	-2.92539	down	K03264	ko03008;ko03008;ko03008;ko03008;ko03008;ko03008	Zmhp002409	-6.01826	down	Isoluteolin-6,8-di-C-glucoside	Flavonoids	--	--	0.810879	0.000244727	7
123061215	2.541	up	--	--	Zmhp002409	-6.01826	down	Isoluteolin-6,8-di-C-glucoside	Flavonoids	--	--	-0.918833	1.31491e-06	9
123127453	1.95824	up	--	--	Zmhp002409	-6.01826	down	Isoluteolin-6,8-di-C-glucoside	Flavonoids	--	--	-0.831249	0.000122927	9
123150708	3.1363	up	--	--	Zmhp002409	-6.01826	down	Isoluteolin-6,8-di-C-glucoside	Flavonoids	--	--	-0.849768	6.05297e-05	9
123160398	1.24887	insig	--	--	Zmhp002409	-6.01826	down	Isoluteolin-6,8-di-C-glucoside	Flavonoids	--	--	-0.810166	0.000250327	9
123155176	2.72257	insig	--	--	Zmhp002409	-6.01826	down	Isoluteolin-6,8-di-C-glucoside	Flavonoids	--	--	-0.81913	0.00018705	9
123188658	1.26747	up	--	--	Zmhp002409	-6.01826	down	Isoluteolin-6,8-di-C-glucoside	Flavonoids	--	--	-0.842006	8.23392e-05	9
123164752	1.25388	insig	--	--	Zmhp002409	-6.01826	down	Isoluteolin-6,8-di-C-glucoside	Flavonoids	--	--	-0.836255	0.000102373	9
123161938	2.50437	up	--	--	Zmhp002409	-6.01826	down	Isoluteolin-6,8-di-C-glucoside	Flavonoids	--	--	-0.828927	0.000133553	9
123113567	2.19753	up	--	--	Zmhp002409	-6.01826	down	Isoluteolin-6,8-di-C-glucoside	Flavonoids	--	--	-0.833354	0.000113906	9
novel.2290	3.81032	up	--	--	Zmhp002409	-6.01826	down	Isoluteolin-6,8-di-C-glucoside	Flavonoids	--	--	-0.849642	6.08392e-05	9
123135837	-4.00694	down	K13508	ko00561;ko00564;ko00561;ko00564;ko00564;ko00561;ko00564;ko00561	Zmhp002409	-6.01826	down	Isoluteolin-6,8-di-C-glucoside	Flavonoids	--	--	0.856517	4.56689e-05	7
123161158	2.03569	up	--	--	Zmhp002409	-6.01826	down	Isoluteolin-6,8-di-C-glucoside	Flavonoids	--	--	-0.821118	0.000174975	9
123093360	1.50778	up	--	--	Zmhp002409	-6.01826	down	Isoluteolin-6,8-di-C-glucoside	Flavonoids	--	--	-0.80673	0.000278802	9
novel.41	1.19866	insig	--	--	Zmhp002409	-6.01826	down	Isoluteolin-6,8-di-C-glucoside	Flavonoids	--	--	-0.82908	0.000132832	9
123127296	1.98339	up	--	--	Zmhp002409	-6.01826	down	Isoluteolin-6,8-di-C-glucoside	Flavonoids	--	--	-0.817014	0.000200647	9
123159203	-2.18143	down	--	--	Zmhp002409	-6.01826	down	Isoluteolin-6,8-di-C-glucoside	Flavonoids	--	--	0.833095	0.000114988	7
123104080	-1.92507	down	--	--	Zmhp002409	-6.01826	down	Isoluteolin-6,8-di-C-glucoside	Flavonoids	--	--	0.8179	0.000194861	7
123085108	4.45707	up	--	--	Zmhp002409	-6.01826	down	Isoluteolin-6,8-di-C-glucoside	Flavonoids	--	--	-0.957022	2.31503e-08	9
123047314	1.8462	up	--	--	Zmhp002409	-6.01826	down	Isoluteolin-6,8-di-C-glucoside	Flavonoids	--	--	-0.815179	0.000213087	9
123169480	-8.91759	down	K05894	ko00592;ko00592;ko00592;ko00592	Zmhp002409	-6.01826	down	Isoluteolin-6,8-di-C-glucoside	Flavonoids	--	--	0.801777	0.000324471	7
123070685	-1.58911	insig	K13447	ko04016;ko04016;ko04016	Zmhp002409	-6.01826	down	Isoluteolin-6,8-di-C-glucoside	Flavonoids	--	--	0.809527	0.000255431	7
123041731	1.05103	insig	--	--	Zmhp002409	-6.01826	down	Isoluteolin-6,8-di-C-glucoside	Flavonoids	--	--	-0.802422	0.000318197	9
123187708	2.27526	up	--	--	Zmhp002409	-6.01826	down	Isoluteolin-6,8-di-C-glucoside	Flavonoids	--	--	-0.822707	0.000165791	9
novel.1740	1.11225	insig	--	--	Zmhp002409	-6.01826	down	Isoluteolin-6,8-di-C-glucoside	Flavonoids	--	--	-0.811591	0.000239236	9
123062251	2.74882	up	K04718	ko00600;ko00600;ko00600;ko00600	Zmhp002409	-6.01826	down	Isoluteolin-6,8-di-C-glucoside	Flavonoids	--	--	-0.867501	2.79783e-05	9
123183344	4.23414	up	--	--	Zmhp002409	-6.01826	down	Isoluteolin-6,8-di-C-glucoside	Flavonoids	--	--	-0.816808	0.000202017	9
123157719	1.91255	insig	--	--	Zmhp002409	-6.01826	down	Isoluteolin-6,8-di-C-glucoside	Flavonoids	--	--	-0.811177	0.00024241	9
123190188	3.245	up	--	--	Zmhp002409	-6.01826	down	Isoluteolin-6,8-di-C-glucoside	Flavonoids	--	--	-0.82498	0.000153341	9
123058378	2.29758	up	K13425	ko04016;ko04016	Zmhp002409	-6.01826	down	Isoluteolin-6,8-di-C-glucoside	Flavonoids	--	--	-0.805324	0.000291189	9
123156834	1.54024	insig	--	--	Zmhp002409	-6.01826	down	Isoluteolin-6,8-di-C-glucoside	Flavonoids	--	--	-0.809296	0.0002573	9
123102563	1.79389	up	--	--	Zmhp002409	-6.01826	down	Isoluteolin-6,8-di-C-glucoside	Flavonoids	--	--	-0.800596	0.000336214	9
123060793	1.25426	insig	--	--	Zmhp002409	-6.01826	down	Isoluteolin-6,8-di-C-glucoside	Flavonoids	--	--	-0.807004	0.000276437	9
123165560	2.76042	up	--	--	Zmhp002409	-6.01826	down	Isoluteolin-6,8-di-C-glucoside	Flavonoids	--	--	-0.848496	6.37315e-05	9
123050863	2.25423	up	--	--	Zmhp002409	-6.01826	down	Isoluteolin-6,8-di-C-glucoside	Flavonoids	--	--	-0.885477	1.13454e-05	9
123053526	2.65105	up	--	--	Zmhp002409	-6.01826	down	Isoluteolin-6,8-di-C-glucoside	Flavonoids	--	--	-0.844116	7.58545e-05	9
123132303	1.96568	up	--	--	Zmhp002409	-6.01826	down	Isoluteolin-6,8-di-C-glucoside	Flavonoids	--	--	-0.838258	9.49842e-05	9
123157987	1.72864	up	--	--	Zmhp002409	-6.01826	down	Isoluteolin-6,8-di-C-glucoside	Flavonoids	--	--	-0.912917	2.04719e-06	9
123150157	3.0179	up	--	--	Zmhp002409	-6.01826	down	Isoluteolin-6,8-di-C-glucoside	Flavonoids	--	--	-0.850611	5.84786e-05	9
123119778	1.77563	insig	--	--	Zmhp002409	-6.01826	down	Isoluteolin-6,8-di-C-glucoside	Flavonoids	--	--	-0.845429	7.20366e-05	9
123096271	-2.18087	down	--	--	Zmhp002409	-6.01826	down	Isoluteolin-6,8-di-C-glucoside	Flavonoids	--	--	0.849653	6.08119e-05	7
123156490	-1.14843	insig	--	--	Zmhp002409	-6.01826	down	Isoluteolin-6,8-di-C-glucoside	Flavonoids	--	--	0.812324	0.00023369	7
123144744	1.36309	insig	--	--	Zmhp002409	-6.01826	down	Isoluteolin-6,8-di-C-glucoside	Flavonoids	--	--	-0.856438	4.58239e-05	9
123156899	1.16489	insig	--	--	Zmhp002409	-6.01826	down	Isoluteolin-6,8-di-C-glucoside	Flavonoids	--	--	-0.875352	1.91852e-05	9
123163980	1.35675	insig	--	--	Zmhp002409	-6.01826	down	Isoluteolin-6,8-di-C-glucoside	Flavonoids	--	--	-0.851175	5.7141e-05	9
123136808	-1.7704	down	--	--	Zmhp002409	-6.01826	down	Isoluteolin-6,8-di-C-glucoside	Flavonoids	--	--	0.868625	2.65465e-05	7
novel.1949	2.053	insig	--	--	Zmhp002409	-6.01826	down	Isoluteolin-6,8-di-C-glucoside	Flavonoids	--	--	-0.896775	5.94064e-06	9
123059911	3.27218	up	--	--	Zmhp002409	-6.01826	down	Isoluteolin-6,8-di-C-glucoside	Flavonoids	--	--	-0.884179	1.21679e-05	9
123128997	2.07332	up	--	--	Zmhp002409	-6.01826	down	Isoluteolin-6,8-di-C-glucoside	Flavonoids	--	--	-0.84333	7.82196e-05	9
123112475	1.9614	up	--	--	Zmhp002409	-6.01826	down	Isoluteolin-6,8-di-C-glucoside	Flavonoids	--	--	-0.823855	0.000159403	9
123149504	1.27655	insig	--	--	Zmhp002409	-6.01826	down	Isoluteolin-6,8-di-C-glucoside	Flavonoids	--	--	-0.832918	0.00011573	9
123091466	1.56946	up	--	--	Zmhp002409	-6.01826	down	Isoluteolin-6,8-di-C-glucoside	Flavonoids	--	--	-0.801002	0.000332135	9
123135013	1.01557	insig	--	--	Zmhp002409	-6.01826	down	Isoluteolin-6,8-di-C-glucoside	Flavonoids	--	--	-0.810259	0.000249587	9
123161233	2.03962	insig	--	--	Zmhp002409	-6.01826	down	Isoluteolin-6,8-di-C-glucoside	Flavonoids	--	--	-0.824908	0.000153724	9
123046278	2.12275	up	--	--	Zmhp002409	-6.01826	down	Isoluteolin-6,8-di-C-glucoside	Flavonoids	--	--	-0.844398	7.50208e-05	9
123163961	1.01825	insig	--	--	Zmhp002409	-6.01826	down	Isoluteolin-6,8-di-C-glucoside	Flavonoids	--	--	-0.819496	0.00018478	9
123102867	1.35249	insig	--	--	Zmhp002409	-6.01826	down	Isoluteolin-6,8-di-C-glucoside	Flavonoids	--	--	-0.908682	2.75842e-06	9
123063196	-1.13938	insig	--	--	Zmhp002409	-6.01826	down	Isoluteolin-6,8-di-C-glucoside	Flavonoids	--	--	0.802236	0.000319995	7
123046446	1.8361	up	--	--	Zmhp002409	-6.01826	down	Isoluteolin-6,8-di-C-glucoside	Flavonoids	--	--	-0.863079	3.42505e-05	9
123188252	1.33959	up	--	--	Zmhp002409	-6.01826	down	Isoluteolin-6,8-di-C-glucoside	Flavonoids	--	--	-0.912763	2.07001e-06	9
123155995	2.81576	up	K01738	ko00270;ko00920;ko00920;ko00270;ko00270;ko00920;ko00920;ko00270	Zmhp002409	-6.01826	down	Isoluteolin-6,8-di-C-glucoside	Flavonoids	--	--	-0.893403	7.2599e-06	9
123081028	6.43601	up	--	--	Zmhp002409	-6.01826	down	Isoluteolin-6,8-di-C-glucoside	Flavonoids	--	--	-0.829533	0.000130711	9
123093734	4.42315	up	--	--	Zmhp002409	-6.01826	down	Isoluteolin-6,8-di-C-glucoside	Flavonoids	--	--	-0.851747	5.58079e-05	9
123127182	1.17952	insig	--	--	Zmhp002409	-6.01826	down	Isoluteolin-6,8-di-C-glucoside	Flavonoids	--	--	-0.876253	1.83431e-05	9
123119131	2.34358	insig	--	--	Zmhp002409	-6.01826	down	Isoluteolin-6,8-di-C-glucoside	Flavonoids	--	--	-0.850408	5.8967e-05	9
123062074	1.89517	up	K00748	--	Zmhp002409	-6.01826	down	Isoluteolin-6,8-di-C-glucoside	Flavonoids	--	--	-0.829651	0.00013016	9
123070725	1.94346	up	--	--	Zmhp002409	-6.01826	down	Isoluteolin-6,8-di-C-glucoside	Flavonoids	--	--	-0.814233	0.000219741	9
novel.1235	2.2557	insig	--	--	Zmhp002409	-6.01826	down	Isoluteolin-6,8-di-C-glucoside	Flavonoids	--	--	-0.853764	5.13156e-05	9
123092671	2.04872	up	--	--	Zmhp002409	-6.01826	down	Isoluteolin-6,8-di-C-glucoside	Flavonoids	--	--	-0.822614	0.000166317	9
123144456	1.80908	up	--	--	Zmhp002409	-6.01826	down	Isoluteolin-6,8-di-C-glucoside	Flavonoids	--	--	-0.811952	0.000236488	9
123187776	2.30066	insig	--	--	Zmhp002409	-6.01826	down	Isoluteolin-6,8-di-C-glucoside	Flavonoids	--	--	-0.817843	0.000195229	9
123183250	-6.70875	down	--	--	Zmhp002409	-6.01826	down	Isoluteolin-6,8-di-C-glucoside	Flavonoids	--	--	0.837689	9.70373e-05	7
novel.978	3.29862	up	--	--	Zmhp002409	-6.01826	down	Isoluteolin-6,8-di-C-glucoside	Flavonoids	--	--	-0.85505	4.86112e-05	9
123070682	2.21855	insig	K--	ko00941;ko00941;ko00941;ko00941	Zmhp002409	-6.01826	down	Isoluteolin-6,8-di-C-glucoside	Flavonoids	--	--	-0.819127	0.000187069	9
123155642	-4.2302	down	--	--	Zmhp002409	-6.01826	down	Isoluteolin-6,8-di-C-glucoside	Flavonoids	--	--	0.86295	3.44494e-05	7
123157623	1.35306	insig	--	--	Zmhp002409	-6.01826	down	Isoluteolin-6,8-di-C-glucoside	Flavonoids	--	--	-0.839453	9.07919e-05	9
123092896	5.56391	up	--	--	Zmhp002409	-6.01826	down	Isoluteolin-6,8-di-C-glucoside	Flavonoids	--	--	-0.852268	5.46194e-05	9
123126509	1.84911	up	--	--	Zmhp002409	-6.01826	down	Isoluteolin-6,8-di-C-glucoside	Flavonoids	--	--	-0.858654	4.16487e-05	9
123103634	1.32622	insig	--	--	Zmhp002409	-6.01826	down	Isoluteolin-6,8-di-C-glucoside	Flavonoids	--	--	-0.816664	0.000202974	9
123076935	2.89993	insig	--	--	Zmhp002409	-6.01826	down	Isoluteolin-6,8-di-C-glucoside	Flavonoids	--	--	-0.852906	5.31901e-05	9
123150470	-5.403	down	--	--	Zmhp002409	-6.01826	down	Isoluteolin-6,8-di-C-glucoside	Flavonoids	--	--	0.82104	0.000175434	7
123104884	3.63084	up	--	--	Zmhp002409	-6.01826	down	Isoluteolin-6,8-di-C-glucoside	Flavonoids	--	--	-0.893697	7.13577e-06	9
123093445	1.13057	insig	--	--	Zmhp002409	-6.01826	down	Isoluteolin-6,8-di-C-glucoside	Flavonoids	--	--	-0.854206	5.03727e-05	9
123187819	1.6997	up	--	--	Zmhp002409	-6.01826	down	Isoluteolin-6,8-di-C-glucoside	Flavonoids	--	--	-0.829114	0.000132669	9
123090137	1.80753	up	--	--	Zmhp002409	-6.01826	down	Isoluteolin-6,8-di-C-glucoside	Flavonoids	--	--	-0.863246	3.39935e-05	9
123091333	1.24781	insig	--	--	Zmhp002409	-6.01826	down	Isoluteolin-6,8-di-C-glucoside	Flavonoids	--	--	-0.81419	0.000220047	9
123144400	2.23407	up	--	--	Zmhp002409	-6.01826	down	Isoluteolin-6,8-di-C-glucoside	Flavonoids	--	--	-0.867837	2.75444e-05	9
123143398	-1.48447	insig	--	--	Zmhp002409	-6.01826	down	Isoluteolin-6,8-di-C-glucoside	Flavonoids	--	--	0.862054	3.58593e-05	7
123114420	1.80286	insig	--	--	Zmhp002409	-6.01826	down	Isoluteolin-6,8-di-C-glucoside	Flavonoids	--	--	-0.80826	0.000265808	9
123096307	1.44711	insig	--	--	Zmhp002409	-6.01826	down	Isoluteolin-6,8-di-C-glucoside	Flavonoids	--	--	-0.80469	0.000296923	9
123067642	1.69372	insig	--	--	Zmhp002409	-6.01826	down	Isoluteolin-6,8-di-C-glucoside	Flavonoids	--	--	-0.814477	0.000218008	9
123054130	1.45325	insig	K00162	--	Zmhp002409	-6.01826	down	Isoluteolin-6,8-di-C-glucoside	Flavonoids	--	--	-0.821996	0.000169848	9
123123173	2.3408	up	--	--	Zmhp002409	-6.01826	down	Isoluteolin-6,8-di-C-glucoside	Flavonoids	--	--	-0.920721	1.13364e-06	9
123188754	2.1915	up	--	--	Zmhp002409	-6.01826	down	Isoluteolin-6,8-di-C-glucoside	Flavonoids	--	--	-0.819437	0.000185142	9
123095588	-2.24807	down	--	--	Zmhp002409	-6.01826	down	Isoluteolin-6,8-di-C-glucoside	Flavonoids	--	--	0.888231	9.75189e-06	7
123189662	1.83816	up	K01246	ko03410;ko03410;ko03410;ko03410	Zmhp002409	-6.01826	down	Isoluteolin-6,8-di-C-glucoside	Flavonoids	--	--	-0.866344	2.95194e-05	9
123093728	2.60572	up	--	--	Zmhp002409	-6.01826	down	Isoluteolin-6,8-di-C-glucoside	Flavonoids	--	--	-0.815087	0.000213724	9
123163166	4.15195	up	--	--	Zmhp002409	-6.01826	down	Isoluteolin-6,8-di-C-glucoside	Flavonoids	--	--	-0.859492	4.01545e-05	9
123079432	1.7745	up	--	--	Zmhp002409	-6.01826	down	Isoluteolin-6,8-di-C-glucoside	Flavonoids	--	--	-0.826936	0.000143254	9
123102747	1.53483	insig	--	--	Zmhp002409	-6.01826	down	Isoluteolin-6,8-di-C-glucoside	Flavonoids	--	--	-0.900251	4.79609e-06	9
123135998	1.74446	up	--	--	Zmhp002409	-6.01826	down	Isoluteolin-6,8-di-C-glucoside	Flavonoids	--	--	-0.831471	0.000121951	9
123123962	2.90691	up	--	--	Zmhp002409	-6.01826	down	Isoluteolin-6,8-di-C-glucoside	Flavonoids	--	--	-0.837394	9.81182e-05	9
123128689	-2.99382	down	--	--	Zmhp002409	-6.01826	down	Isoluteolin-6,8-di-C-glucoside	Flavonoids	--	--	0.828914	0.000133615	7
123157456	-3.49793	down	K12355	--	Zmhp002409	-6.01826	down	Isoluteolin-6,8-di-C-glucoside	Flavonoids	--	--	0.824606	0.000155337	7
123102923	1.98389	insig	--	--	Zmhp002409	-6.01826	down	Isoluteolin-6,8-di-C-glucoside	Flavonoids	--	--	-0.854941	4.88356e-05	9
123051811	-3.49765	down	--	--	Zmhp002409	-6.01826	down	Isoluteolin-6,8-di-C-glucoside	Flavonoids	--	--	0.822632	0.000166214	7
123180558	-2.28959	down	--	--	Zmhp002409	-6.01826	down	Isoluteolin-6,8-di-C-glucoside	Flavonoids	--	--	0.868174	2.71135e-05	7
123112890	2.56586	up	--	--	Zmhp002409	-6.01826	down	Isoluteolin-6,8-di-C-glucoside	Flavonoids	--	--	-0.857069	4.46019e-05	9
123167094	1.50349	insig	--	--	Zmhp002409	-6.01826	down	Isoluteolin-6,8-di-C-glucoside	Flavonoids	--	--	-0.829391	0.000131369	9
123085888	2.23607	up	--	--	Zmhp002409	-6.01826	down	Isoluteolin-6,8-di-C-glucoside	Flavonoids	--	--	-0.849588	6.09739e-05	9
123052228	-1.36014	insig	--	--	Zmhp002409	-6.01826	down	Isoluteolin-6,8-di-C-glucoside	Flavonoids	--	--	0.845188	7.27249e-05	7
123165378	-1.32036	insig	--	--	Zmhp002409	-6.01826	down	Isoluteolin-6,8-di-C-glucoside	Flavonoids	--	--	0.813386	0.000225841	7
novel.205	6.3072	up	--	--	Zmhp002409	-6.01826	down	Isoluteolin-6,8-di-C-glucoside	Flavonoids	--	--	-0.852566	5.39459e-05	9
123061160	2.01168	up	--	--	Zmhp002409	-6.01826	down	Isoluteolin-6,8-di-C-glucoside	Flavonoids	--	--	-0.816012	0.000207362	9
123069079	1.05674	insig	--	--	Zmhp002409	-6.01826	down	Isoluteolin-6,8-di-C-glucoside	Flavonoids	--	--	-0.864766	3.17329e-05	9
novel.2054	3.92237	up	--	--	Zmhp002409	-6.01826	down	Isoluteolin-6,8-di-C-glucoside	Flavonoids	--	--	-0.820438	0.000179034	9
123151719	2.0908	up	--	--	Zmhp002409	-6.01826	down	Isoluteolin-6,8-di-C-glucoside	Flavonoids	--	--	-0.875388	1.91507e-05	9
123182854	2.14819	insig	--	--	Zmhp002409	-6.01826	down	Isoluteolin-6,8-di-C-glucoside	Flavonoids	--	--	-0.864509	3.21063e-05	9
123057393	-4.50169	down	--	--	Zmhp002409	-6.01826	down	Isoluteolin-6,8-di-C-glucoside	Flavonoids	--	--	0.817348	0.000198449	7
123145345	-2.43748	down	--	--	Zmhp002409	-6.01826	down	Isoluteolin-6,8-di-C-glucoside	Flavonoids	--	--	0.860708	3.80656e-05	7
123060611	1.0809	insig	--	--	Zmhp002409	-6.01826	down	Isoluteolin-6,8-di-C-glucoside	Flavonoids	--	--	-0.816742	0.000202451	9
123077742	1.33699	insig	--	--	Zmhp002409	-6.01826	down	Isoluteolin-6,8-di-C-glucoside	Flavonoids	--	--	-0.80576	0.000287299	9
123046596	-2.85135	down	--	--	Zmhp002409	-6.01826	down	Isoluteolin-6,8-di-C-glucoside	Flavonoids	--	--	0.842494	8.08013e-05	7
123121344	1.73671	insig	--	--	Zmhp002409	-6.01826	down	Isoluteolin-6,8-di-C-glucoside	Flavonoids	--	--	-0.817838	0.000195259	9
123071008	3.37833	up	--	--	Zmhp002409	-6.01826	down	Isoluteolin-6,8-di-C-glucoside	Flavonoids	--	--	-0.903472	3.90555e-06	9
123071806	2.78778	up	--	--	Zmhp002409	-6.01826	down	Isoluteolin-6,8-di-C-glucoside	Flavonoids	--	--	-0.819996	0.000181709	9
123157090	2.13013	up	--	--	Zmhp002409	-6.01826	down	Isoluteolin-6,8-di-C-glucoside	Flavonoids	--	--	-0.855373	4.79505e-05	9
123058697	4.56231	up	--	--	Zmhp002409	-6.01826	down	Isoluteolin-6,8-di-C-glucoside	Flavonoids	--	--	-0.811745	0.000238062	9
123132667	2.04231	insig	--	--	Zmhp002409	-6.01826	down	Isoluteolin-6,8-di-C-glucoside	Flavonoids	--	--	-0.848139	6.46563e-05	9
123077870	1.43619	insig	--	--	Zmhp002409	-6.01826	down	Isoluteolin-6,8-di-C-glucoside	Flavonoids	--	--	-0.824663	0.000155032	9
123127341	1.99026	insig	K01738	--	Zmhp002409	-6.01826	down	Isoluteolin-6,8-di-C-glucoside	Flavonoids	--	--	-0.802625	0.000316242	9
123161828	2.07612	up	--	--	Zmhp002409	-6.01826	down	Isoluteolin-6,8-di-C-glucoside	Flavonoids	--	--	-0.809999	0.000251647	9
novel.290	-7.82694	down	--	--	Zmhp002409	-6.01826	down	Isoluteolin-6,8-di-C-glucoside	Flavonoids	--	--	0.817928	0.000194677	7
123055252	2.55336	up	--	--	Zmhp002409	-6.01826	down	Isoluteolin-6,8-di-C-glucoside	Flavonoids	--	--	-0.86658	2.91997e-05	9
123085837	1.38152	insig	--	--	Zmhp002409	-6.01826	down	Isoluteolin-6,8-di-C-glucoside	Flavonoids	--	--	-0.857194	4.43618e-05	9
123092042	2.2411	up	--	--	Zmhp002409	-6.01826	down	Isoluteolin-6,8-di-C-glucoside	Flavonoids	--	--	-0.855296	4.81069e-05	9
123186227	-2.01986	insig	--	--	Zmhp002409	-6.01826	down	Isoluteolin-6,8-di-C-glucoside	Flavonoids	--	--	0.80939	0.000256533	7
123060986	1.17939	insig	--	--	Zmhp002409	-6.01826	down	Isoluteolin-6,8-di-C-glucoside	Flavonoids	--	--	-0.810165	0.000250334	9
novel.2640	2.24674	insig	--	--	Zmhp002409	-6.01826	down	Isoluteolin-6,8-di-C-glucoside	Flavonoids	--	--	-0.801024	0.000331917	9
123102631	1.39756	insig	--	--	Zmhp002409	-6.01826	down	Isoluteolin-6,8-di-C-glucoside	Flavonoids	--	--	-0.83853	9.40173e-05	9
123085582	1.6282	insig	--	--	Zmhp002409	-6.01826	down	Isoluteolin-6,8-di-C-glucoside	Flavonoids	--	--	-0.819535	0.00018454	9
123121313	1.8852	up	--	--	Zmhp002409	-6.01826	down	Isoluteolin-6,8-di-C-glucoside	Flavonoids	--	--	-0.818693	0.000189799	9
123102615	1.43216	insig	--	--	Zmhp002409	-6.01826	down	Isoluteolin-6,8-di-C-glucoside	Flavonoids	--	--	-0.800449	0.000337693	9
123148627	2.13702	up	--	--	Zmhp002409	-6.01826	down	Isoluteolin-6,8-di-C-glucoside	Flavonoids	--	--	-0.845436	7.20163e-05	9
123112100	1.74541	insig	--	--	Zmhp002409	-6.01826	down	Isoluteolin-6,8-di-C-glucoside	Flavonoids	--	--	-0.865719	3.03809e-05	9
123131905	2.45432	up	--	--	Zmhp002409	-6.01826	down	Isoluteolin-6,8-di-C-glucoside	Flavonoids	--	--	-0.870312	2.45112e-05	9
123166317	2.95916	up	--	--	Zmhp002409	-6.01826	down	Isoluteolin-6,8-di-C-glucoside	Flavonoids	--	--	-0.917427	1.46513e-06	9
123150263	3.53427	up	--	--	Zmhp002409	-6.01826	down	Isoluteolin-6,8-di-C-glucoside	Flavonoids	--	--	-0.958535	1.84069e-08	9
123053071	1.28718	insig	--	--	Zmhp002409	-6.01826	down	Isoluteolin-6,8-di-C-glucoside	Flavonoids	--	--	-0.812394	0.000233167	9
123125781	-2.47659	down	--	--	Zmhp002409	-6.01826	down	Isoluteolin-6,8-di-C-glucoside	Flavonoids	--	--	0.858707	4.15535e-05	7
123102671	3.50196	up	--	--	Zmhp002409	-6.01826	down	Isoluteolin-6,8-di-C-glucoside	Flavonoids	--	--	-0.877489	1.72369e-05	9
123071229	4.55656	up	--	--	Zmhp002409	-6.01826	down	Isoluteolin-6,8-di-C-glucoside	Flavonoids	--	--	-0.845308	7.23826e-05	9
123097110	2.39702	up	--	--	Zmhp002409	-6.01826	down	Isoluteolin-6,8-di-C-glucoside	Flavonoids	--	--	-0.828449	0.000135831	9
123160216	1.92844	up	--	--	Zmhp002409	-6.01826	down	Isoluteolin-6,8-di-C-glucoside	Flavonoids	--	--	-0.93836	2.30595e-07	9
123097474	2.41881	up	--	--	Zmhp002409	-6.01826	down	Isoluteolin-6,8-di-C-glucoside	Flavonoids	--	--	-0.864009	3.28428e-05	9
123070318	2.50714	up	K14486	--	Zmhp002409	-6.01826	down	Isoluteolin-6,8-di-C-glucoside	Flavonoids	--	--	-0.875052	1.9472e-05	9
123165020	-3.65938	down	--	--	Zmhp002409	-6.01826	down	Isoluteolin-6,8-di-C-glucoside	Flavonoids	--	--	0.807514	0.000272083	7
123182425	-1.04032	insig	--	--	Zmhp002409	-6.01826	down	Isoluteolin-6,8-di-C-glucoside	Flavonoids	--	--	0.83285	0.000116014	7
123148865	-1.27152	insig	--	--	Zmhp002409	-6.01826	down	Isoluteolin-6,8-di-C-glucoside	Flavonoids	--	--	0.810969	0.000244021	7
123043640	2.67222	insig	K15095	ko00902;ko00902	Zmhp002409	-6.01826	down	Isoluteolin-6,8-di-C-glucoside	Flavonoids	--	--	-0.839383	9.10314e-05	9
123087281	2.83059	up	K05665	ko02010;ko02010	Zmhp002409	-6.01826	down	Isoluteolin-6,8-di-C-glucoside	Flavonoids	--	--	-0.858552	4.18347e-05	9
123086751	2.77511	up	--	--	Zmhp002409	-6.01826	down	Isoluteolin-6,8-di-C-glucoside	Flavonoids	--	--	-0.825766	0.000149221	9
123042499	1.80651	insig	--	--	Zmhp002409	-6.01826	down	Isoluteolin-6,8-di-C-glucoside	Flavonoids	--	--	-0.865061	3.13094e-05	9
123085368	1.64514	insig	--	--	Zmhp002409	-6.01826	down	Isoluteolin-6,8-di-C-glucoside	Flavonoids	--	--	-0.820423	0.000179122	9
123085982	2.56898	insig	--	--	Zmhp002409	-6.01826	down	Isoluteolin-6,8-di-C-glucoside	Flavonoids	--	--	-0.824107	0.00015803	9
123125983	-2.38483	down	--	--	Zmhp002409	-6.01826	down	Isoluteolin-6,8-di-C-glucoside	Flavonoids	--	--	0.800112	0.000341126	7
123187101	-2.92023	down	--	--	Zmhp002409	-6.01826	down	Isoluteolin-6,8-di-C-glucoside	Flavonoids	--	--	0.801005	0.000332107	7
123165069	1.97864	insig	--	--	Zmhp002409	-6.01826	down	Isoluteolin-6,8-di-C-glucoside	Flavonoids	--	--	-0.866717	2.90151e-05	9
123124541	-3.43235	down	--	--	Zmhp002409	-6.01826	down	Isoluteolin-6,8-di-C-glucoside	Flavonoids	--	--	0.811548	0.000239563	7
123086282	-2.90669	down	--	--	Zmhp002409	-6.01826	down	Isoluteolin-6,8-di-C-glucoside	Flavonoids	--	--	0.856824	4.50734e-05	7
123102424	1.88699	up	--	--	Zmhp002409	-6.01826	down	Isoluteolin-6,8-di-C-glucoside	Flavonoids	--	--	-0.885275	1.14699e-05	9
123078432	4.11508	up	K00770	ko00520;ko00520	Zmhp002409	-6.01826	down	Isoluteolin-6,8-di-C-glucoside	Flavonoids	--	--	-0.863096	3.4224e-05	9
123117775	4.29582	up	--	--	Zmhp002409	-6.01826	down	Isoluteolin-6,8-di-C-glucoside	Flavonoids	--	--	-0.867416	2.8089e-05	9
123091272	-2.57305	down	--	--	Zmhp002409	-6.01826	down	Isoluteolin-6,8-di-C-glucoside	Flavonoids	--	--	0.806284	0.000282686	7
123189622	1.16043	insig	--	--	Zmhp002409	-6.01826	down	Isoluteolin-6,8-di-C-glucoside	Flavonoids	--	--	-0.818195	0.000192962	9
123050315	7.09029	up	--	--	Zmhp002409	-6.01826	down	Isoluteolin-6,8-di-C-glucoside	Flavonoids	--	--	-0.806171	0.00028367	9
123086138	1.74106	up	--	--	Zmhp002409	-6.01826	down	Isoluteolin-6,8-di-C-glucoside	Flavonoids	--	--	-0.833017	0.000115313	9
123130471	2.77639	insig	--	--	Zmhp002409	-6.01826	down	Isoluteolin-6,8-di-C-glucoside	Flavonoids	--	--	-0.80737	0.000273302	9
123124125	1.66806	insig	K03217	--	Zmhp002409	-6.01826	down	Isoluteolin-6,8-di-C-glucoside	Flavonoids	--	--	-0.829941	0.000128826	9
123077520	1.56447	insig	--	--	Zmhp002409	-6.01826	down	Isoluteolin-6,8-di-C-glucoside	Flavonoids	--	--	-0.837348	9.82866e-05	9
123188984	2.41554	up	--	--	Zmhp002409	-6.01826	down	Isoluteolin-6,8-di-C-glucoside	Flavonoids	--	--	-0.810304	0.000249229	9
123128417	3.66076	up	--	--	Zmhp002409	-6.01826	down	Isoluteolin-6,8-di-C-glucoside	Flavonoids	--	--	-0.851827	5.56259e-05	9
123061018	3.68141	insig	K10601	ko04120;ko04120;ko04120;ko04120	Zmhp002409	-6.01826	down	Isoluteolin-6,8-di-C-glucoside	Flavonoids	--	--	-0.860818	3.78809e-05	9
123069755	1.98408	up	--	--	Zmhp002409	-6.01826	down	Isoluteolin-6,8-di-C-glucoside	Flavonoids	--	--	-0.820935	0.000176058	9
123111592	4.39619	up	--	--	Zmhp002409	-6.01826	down	Isoluteolin-6,8-di-C-glucoside	Flavonoids	--	--	-0.897789	5.58557e-06	9
123121364	3.32684	up	--	--	Zmhp002409	-6.01826	down	Isoluteolin-6,8-di-C-glucoside	Flavonoids	--	--	-0.803762	0.000305483	9
123117084	1.65619	up	--	--	Zmhp002409	-6.01826	down	Isoluteolin-6,8-di-C-glucoside	Flavonoids	--	--	-0.815367	0.000211786	9
123119424	3.88924	up	--	--	Zmhp002409	-6.01826	down	Isoluteolin-6,8-di-C-glucoside	Flavonoids	--	--	-0.921889	1.03231e-06	9
123053101	4.33743	up	--	--	Zmhp002409	-6.01826	down	Isoluteolin-6,8-di-C-glucoside	Flavonoids	--	--	-0.835698	0.000104511	9
123137538	3.73997	up	--	--	Zmhp002409	-6.01826	down	Isoluteolin-6,8-di-C-glucoside	Flavonoids	--	--	-0.873352	2.11698e-05	9
123181568	2.40964	insig	--	--	Zmhp002409	-6.01826	down	Isoluteolin-6,8-di-C-glucoside	Flavonoids	--	--	-0.812673	0.000231085	9
123145033	1.32321	insig	--	--	Zmhp002409	-6.01826	down	Isoluteolin-6,8-di-C-glucoside	Flavonoids	--	--	-0.847434	6.65144e-05	9
123157402	2.34104	up	--	--	Zmhp002409	-6.01826	down	Isoluteolin-6,8-di-C-glucoside	Flavonoids	--	--	-0.828161	0.00013722	9
123046301	-3.18209	down	--	--	Zmhp002409	-6.01826	down	Isoluteolin-6,8-di-C-glucoside	Flavonoids	--	--	0.80352	0.000307748	7
123096390	2.71955	up	--	--	Zmhp002409	-6.01826	down	Isoluteolin-6,8-di-C-glucoside	Flavonoids	--	--	-0.84731	6.68449e-05	9
123042371	1.93195	insig	--	--	Zmhp002409	-6.01826	down	Isoluteolin-6,8-di-C-glucoside	Flavonoids	--	--	-0.812334	0.000233614	9
123096431	-1.48279	insig	--	--	Zmhp002409	-6.01826	down	Isoluteolin-6,8-di-C-glucoside	Flavonoids	--	--	0.820125	0.000180925	7
123083595	3.15899	up	--	--	Zmhp002409	-6.01826	down	Isoluteolin-6,8-di-C-glucoside	Flavonoids	--	--	-0.823567	0.000160983	9
123110462	2.56427	up	--	--	Zmhp002409	-6.01826	down	Isoluteolin-6,8-di-C-glucoside	Flavonoids	--	--	-0.811371	0.000240922	9
123181311	2.69949	insig	--	--	Zmhp002409	-6.01826	down	Isoluteolin-6,8-di-C-glucoside	Flavonoids	--	--	-0.904999	3.53434e-06	9
123155712	-3.03486	insig	--	--	Zmhp002409	-6.01826	down	Isoluteolin-6,8-di-C-glucoside	Flavonoids	--	--	0.871648	2.29927e-05	7
123170746	3.56643	insig	--	--	Zmhp002409	-6.01826	down	Isoluteolin-6,8-di-C-glucoside	Flavonoids	--	--	-0.805798	0.000286962	9
123071344	3.1025	up	--	--	Zmhp002409	-6.01826	down	Isoluteolin-6,8-di-C-glucoside	Flavonoids	--	--	-0.840516	8.71901e-05	9
123046592	2.46945	up	--	--	Zmhp002409	-6.01826	down	Isoluteolin-6,8-di-C-glucoside	Flavonoids	--	--	-0.840489	8.72816e-05	9
123141477	6.40528	up	--	--	Zmhp002409	-6.01826	down	Isoluteolin-6,8-di-C-glucoside	Flavonoids	--	--	-0.817556	0.000197092	9
123079728	2.06799	insig	--	--	Zmhp002409	-6.01826	down	Isoluteolin-6,8-di-C-glucoside	Flavonoids	--	--	-0.810286	0.000249377	9
novel.1202	-2.16724	down	--	--	Zmhp002409	-6.01826	down	Isoluteolin-6,8-di-C-glucoside	Flavonoids	--	--	0.821068	0.000175273	7
123128950	2.40343	up	--	--	Zmhp002409	-6.01826	down	Isoluteolin-6,8-di-C-glucoside	Flavonoids	--	--	-0.816835	0.000201835	9
123104749	4.48663	up	--	--	Zmhp002409	-6.01826	down	Isoluteolin-6,8-di-C-glucoside	Flavonoids	--	--	-0.826773	0.000144074	9
123188896	1.9817	up	--	--	Zmhp002409	-6.01826	down	Isoluteolin-6,8-di-C-glucoside	Flavonoids	--	--	-0.854737	4.92581e-05	9
123061465	2.22656	up	--	--	Zmhp002409	-6.01826	down	Isoluteolin-6,8-di-C-glucoside	Flavonoids	--	--	-0.820191	0.000180523	9
123147210	-1.29584	insig	--	--	Zmhp002409	-6.01826	down	Isoluteolin-6,8-di-C-glucoside	Flavonoids	--	--	0.804447	0.000299148	7
123101820	3.50473	up	--	--	Zmhp002409	-6.01826	down	Isoluteolin-6,8-di-C-glucoside	Flavonoids	--	--	-0.806608	0.000279861	9
123082384	4.08772	up	--	--	Zmhp002409	-6.01826	down	Isoluteolin-6,8-di-C-glucoside	Flavonoids	--	--	-0.866209	2.97039e-05	9
123141225	3.87008	up	--	--	Zmhp002409	-6.01826	down	Isoluteolin-6,8-di-C-glucoside	Flavonoids	--	--	-0.860818	3.78808e-05	9
123180915	3.37927	up	K12591	ko03018;ko03018;ko03018;ko03018	Zmhp002409	-6.01826	down	Isoluteolin-6,8-di-C-glucoside	Flavonoids	--	--	-0.861794	3.62772e-05	9
123102938	1.61073	insig	K20607	--	Zmhp002409	-6.01826	down	Isoluteolin-6,8-di-C-glucoside	Flavonoids	--	--	-0.857812	4.31972e-05	9
123125207	5.59203	insig	--	--	Zmhp002409	-6.01826	down	Isoluteolin-6,8-di-C-glucoside	Flavonoids	--	--	-0.839195	9.16843e-05	9
123117089	2.2966	insig	--	--	Zmhp002409	-6.01826	down	Isoluteolin-6,8-di-C-glucoside	Flavonoids	--	--	-0.860535	3.83581e-05	9
123181447	2.41071	insig	--	--	Zmhp002409	-6.01826	down	Isoluteolin-6,8-di-C-glucoside	Flavonoids	--	--	-0.848978	6.25036e-05	9
123135419	2.49939	insig	--	--	Zmhp002409	-6.01826	down	Isoluteolin-6,8-di-C-glucoside	Flavonoids	--	--	-0.822423	0.000167404	9
123080803	3.70605	up	K08734	ko03430;ko03430	Zmhp002409	-6.01826	down	Isoluteolin-6,8-di-C-glucoside	Flavonoids	--	--	-0.817709	0.000196099	9
123071004	-1.7116	down	--	--	Zmhp002409	-6.01826	down	Isoluteolin-6,8-di-C-glucoside	Flavonoids	--	--	0.870903	2.38297e-05	7
123076395	-2.01311	insig	--	--	Zmhp002409	-6.01826	down	Isoluteolin-6,8-di-C-glucoside	Flavonoids	--	--	0.897774	5.59061e-06	7
123158904	5.24494	up	--	--	Zmhp002409	-6.01826	down	Isoluteolin-6,8-di-C-glucoside	Flavonoids	--	--	-0.829541	0.000130675	9
123170404	1.3965	insig	--	--	Zmhp002409	-6.01826	down	Isoluteolin-6,8-di-C-glucoside	Flavonoids	--	--	-0.806903	0.000277306	9
123157055	3.94008	up	--	--	Zmhp002409	-6.01826	down	Isoluteolin-6,8-di-C-glucoside	Flavonoids	--	--	-0.887182	1.03353e-05	9
123071615	5.47258	up	--	--	Zmhp002409	-6.01826	down	Isoluteolin-6,8-di-C-glucoside	Flavonoids	--	--	-0.852851	5.33107e-05	9
123105207	2.79948	up	--	--	Zmhp002409	-6.01826	down	Isoluteolin-6,8-di-C-glucoside	Flavonoids	--	--	-0.845936	7.06071e-05	9
123165491	5.9276	up	--	--	Zmhp002409	-6.01826	down	Isoluteolin-6,8-di-C-glucoside	Flavonoids	--	--	-0.802908	0.000313534	9
123081946	2.19639	insig	--	--	Zmhp002409	-6.01826	down	Isoluteolin-6,8-di-C-glucoside	Flavonoids	--	--	-0.880349	1.48904e-05	9
123051492	2.34806	insig	--	--	Zmhp002409	-6.01826	down	Isoluteolin-6,8-di-C-glucoside	Flavonoids	--	--	-0.848815	6.29175e-05	9
123091115	1.53587	up	--	--	Zmhp002409	-6.01826	down	Isoluteolin-6,8-di-C-glucoside	Flavonoids	--	--	-0.829497	0.000130879	9
123166599	2.57733	up	--	--	Zmhp002409	-6.01826	down	Isoluteolin-6,8-di-C-glucoside	Flavonoids	--	--	-0.841662	8.34398e-05	9
123113047	2.07975	insig	K08991	ko03440	Zmhp002409	-6.01826	down	Isoluteolin-6,8-di-C-glucoside	Flavonoids	--	--	-0.827595	0.00013998	9
123165720	1.5731	insig	--	--	Zmhp002409	-6.01826	down	Isoluteolin-6,8-di-C-glucoside	Flavonoids	--	--	-0.828917	0.000133602	9
123154050	2.19651	insig	--	--	Zmhp002409	-6.01826	down	Isoluteolin-6,8-di-C-glucoside	Flavonoids	--	--	-0.805951	0.000285612	9
123153448	2.56275	insig	--	--	Zmhp002409	-6.01826	down	Isoluteolin-6,8-di-C-glucoside	Flavonoids	--	--	-0.892729	7.55075e-06	9
123113789	2.27751	insig	--	--	Zmhp002409	-6.01826	down	Isoluteolin-6,8-di-C-glucoside	Flavonoids	--	--	-0.824987	0.000153304	9
123147820	2.59149	insig	--	--	Zmhp002409	-6.01826	down	Isoluteolin-6,8-di-C-glucoside	Flavonoids	--	--	-0.833913	0.000111605	9
123111983	-2.64963	down	--	--	Zmhp002409	-6.01826	down	Isoluteolin-6,8-di-C-glucoside	Flavonoids	--	--	0.816174	0.000206268	7
123146197	5.30365	up	--	--	Zmhp002409	-6.01826	down	Isoluteolin-6,8-di-C-glucoside	Flavonoids	--	--	-0.823786	0.000159783	9
123112478	3.27821	insig	--	--	Zmhp002409	-6.01826	down	Isoluteolin-6,8-di-C-glucoside	Flavonoids	--	--	-0.869964	2.49205e-05	9
123141585	3.13492	insig	--	--	Zmhp002409	-6.01826	down	Isoluteolin-6,8-di-C-glucoside	Flavonoids	--	--	-0.825019	0.000153133	9
123045425	3.59163	up	--	--	Zmhp002409	-6.01826	down	Isoluteolin-6,8-di-C-glucoside	Flavonoids	--	--	-0.883788	1.24252e-05	9
123180046	2.53398	insig	K11420	ko00310	Zmhp002409	-6.01826	down	Isoluteolin-6,8-di-C-glucoside	Flavonoids	--	--	-0.881444	1.40649e-05	9
123124313	4.16218	insig	--	--	Zmhp002409	-6.01826	down	Isoluteolin-6,8-di-C-glucoside	Flavonoids	--	--	-0.845057	7.31023e-05	9
123156121	2.95964	up	--	--	Zmhp002409	-6.01826	down	Isoluteolin-6,8-di-C-glucoside	Flavonoids	--	--	-0.822658	0.000166064	9
123185769	4.49967	insig	--	--	Zmhp002409	-6.01826	down	Isoluteolin-6,8-di-C-glucoside	Flavonoids	--	--	-0.841825	8.2918e-05	9
123115684	6.12527	up	--	--	Zmhp002409	-6.01826	down	Isoluteolin-6,8-di-C-glucoside	Flavonoids	--	--	-0.80698	0.000276642	9
123183375	3.7582	up	K01915	ko00630;ko00910;ko00250;ko00220	Zmhp002409	-6.01826	down	Isoluteolin-6,8-di-C-glucoside	Flavonoids	--	--	-0.844782	7.38992e-05	9
123150347	4.08873	insig	--	--	Zmhp002409	-6.01826	down	Isoluteolin-6,8-di-C-glucoside	Flavonoids	--	--	-0.840256	8.80612e-05	9
123086864	2.04915	up	--	--	Zmhp002409	-6.01826	down	Isoluteolin-6,8-di-C-glucoside	Flavonoids	--	--	-0.84426	7.54297e-05	9
123123536	-4.58375	down	K03006	ko03020;ko03020	Zmhp002409	-6.01826	down	Isoluteolin-6,8-di-C-glucoside	Flavonoids	--	--	0.81158	0.000239317	7
123050953	2.36724	insig	--	--	Zmhp002409	-6.01826	down	Isoluteolin-6,8-di-C-glucoside	Flavonoids	--	--	-0.833046	0.00011519	9
123168674	2.70269	insig	--	--	Zmhp002409	-6.01826	down	Isoluteolin-6,8-di-C-glucoside	Flavonoids	--	--	-0.80709	0.000275701	9
123070343	-1.5243	insig	--	--	Zmhp002409	-6.01826	down	Isoluteolin-6,8-di-C-glucoside	Flavonoids	--	--	0.826465	0.000145634	7
123096928	1.6303	insig	--	--	Zmhp002409	-6.01826	down	Isoluteolin-6,8-di-C-glucoside	Flavonoids	--	--	-0.872718	2.18338e-05	9
123189478	2.04654	insig	--	--	Zmhp002409	-6.01826	down	Isoluteolin-6,8-di-C-glucoside	Flavonoids	--	--	-0.813648	0.000223943	9
123102442	2.38329	insig	K12818	--	Zmhp002409	-6.01826	down	Isoluteolin-6,8-di-C-glucoside	Flavonoids	--	--	-0.87699	1.76768e-05	9
123169352	2.96571	up	--	--	Zmhp002409	-6.01826	down	Isoluteolin-6,8-di-C-glucoside	Flavonoids	--	--	-0.841238	8.4812e-05	9
123044452	7.01941	up	--	--	Zmhp002409	-6.01826	down	Isoluteolin-6,8-di-C-glucoside	Flavonoids	--	--	-0.811113	0.000242908	9
123104545	4.15427	insig	--	--	Zmhp002409	-6.01826	down	Isoluteolin-6,8-di-C-glucoside	Flavonoids	--	--	-0.800742	0.000334743	9
123169454	3.94868	insig	--	--	Zmhp002409	-6.01826	down	Isoluteolin-6,8-di-C-glucoside	Flavonoids	--	--	-0.875879	1.86887e-05	9
123152116	1.94712	insig	--	--	Zmhp002409	-6.01826	down	Isoluteolin-6,8-di-C-glucoside	Flavonoids	--	--	-0.879346	1.56806e-05	9
123093042	3.61967	insig	--	--	Zmhp002409	-6.01826	down	Isoluteolin-6,8-di-C-glucoside	Flavonoids	--	--	-0.806181	0.000283589	9
123143768	-2.61263	insig	--	--	Zmhp002409	-6.01826	down	Isoluteolin-6,8-di-C-glucoside	Flavonoids	--	--	0.871999	2.26067e-05	7
123136104	4.67259	up	--	--	Zmhp002409	-6.01826	down	Isoluteolin-6,8-di-C-glucoside	Flavonoids	--	--	-0.821302	0.000173888	9
123185762	3.69036	insig	--	--	Zmhp002409	-6.01826	down	Isoluteolin-6,8-di-C-glucoside	Flavonoids	--	--	-0.817875	0.000195021	9
123092130	4.53551	insig	--	--	Zmhp002409	-6.01826	down	Isoluteolin-6,8-di-C-glucoside	Flavonoids	--	--	-0.930602	4.88938e-07	9
123085145	5.41553	up	K19891	ko00500	Zmhp002409	-6.01826	down	Isoluteolin-6,8-di-C-glucoside	Flavonoids	--	--	-0.804863	0.000295347	9
123150811	4.22449	insig	--	--	Zmhp002409	-6.01826	down	Isoluteolin-6,8-di-C-glucoside	Flavonoids	--	--	-0.809777	0.000253423	9
123070365	-4.52608	insig	--	--	Zmhp002409	-6.01826	down	Isoluteolin-6,8-di-C-glucoside	Flavonoids	--	--	0.824977	0.000153357	7
123058517	2.28136	insig	--	--	Zmhp002409	-6.01826	down	Isoluteolin-6,8-di-C-glucoside	Flavonoids	--	--	-0.815507	0.000210817	9
123087969	3.08686	insig	K03120	--	Zmhp002409	-6.01826	down	Isoluteolin-6,8-di-C-glucoside	Flavonoids	--	--	-0.814669	0.00021665	9
123122167	4.97725	insig	K09490	--	Zmhp002409	-6.01826	down	Isoluteolin-6,8-di-C-glucoside	Flavonoids	--	--	-0.809035	0.000259419	9
123125101	4.39067	insig	--	--	Zmhp002409	-6.01826	down	Isoluteolin-6,8-di-C-glucoside	Flavonoids	--	--	-0.830591	0.000125866	9
123098212	5.13902	insig	K19891	ko00500	Zmhp002409	-6.01826	down	Isoluteolin-6,8-di-C-glucoside	Flavonoids	--	--	-0.801932	0.000322951	9
123139929	2.60299	insig	--	--	Zmhp002409	-6.01826	down	Isoluteolin-6,8-di-C-glucoside	Flavonoids	--	--	-0.820691	0.000177513	9
123165406	5.19334	insig	--	--	Zmhp002409	-6.01826	down	Isoluteolin-6,8-di-C-glucoside	Flavonoids	--	--	-0.867737	2.76721e-05	9
123105343	3.53957	insig	K11817	--	Zmhp002409	-6.01826	down	Isoluteolin-6,8-di-C-glucoside	Flavonoids	--	--	-0.81896	0.000188113	9
123053539	2.66928	insig	--	--	Zmhp002409	-6.01826	down	Isoluteolin-6,8-di-C-glucoside	Flavonoids	--	--	-0.802752	0.000315026	9
123055110	4.0491	insig	K00889	--	Zmhp002409	-6.01826	down	Isoluteolin-6,8-di-C-glucoside	Flavonoids	--	--	-0.931514	4.49638e-07	9
543244	-2.81554	down	K04079	--	Hmmp003156	-3.38929	down	Isovitexin-7-O-glucoside(Saponarin)	Flavonoids	C08064	--	0.829612	0.000130342	7
123151009	-3.13353	down	K04079	--	Hmmp003156	-3.38929	down	Isovitexin-7-O-glucoside(Saponarin)	Flavonoids	C08064	--	0.830805	0.000124905	7
123123119	-2.61839	down	K09503	--	Hmmp003156	-3.38929	down	Isovitexin-7-O-glucoside(Saponarin)	Flavonoids	C08064	--	0.832224	0.00011868	7
542820	-4.32782	down	K03283	ko04144;ko04144;ko04144;ko04144;ko04144;ko04144;ko04144	Hmmp003156	-3.38929	down	Isovitexin-7-O-glucoside(Saponarin)	Flavonoids	C08064	--	0.810955	0.000244131	7
123059094	-4.38254	down	K03283	ko04144;ko04144;ko04144;ko04144;ko04144;ko04144;ko04144	Hmmp003156	-3.38929	down	Isovitexin-7-O-glucoside(Saponarin)	Flavonoids	C08064	--	0.812869	0.000229632	7
780632	-2.50095	down	K09503	--	Hmmp003156	-3.38929	down	Isovitexin-7-O-glucoside(Saponarin)	Flavonoids	C08064	--	0.810724	0.000245932	7
123113591	-2.41493	down	K09503	--	Hmmp003156	-3.38929	down	Isovitexin-7-O-glucoside(Saponarin)	Flavonoids	C08064	--	0.81179	0.000237719	7
123166192	-2.18797	down	--	--	Hmmp003156	-3.38929	down	Isovitexin-7-O-glucoside(Saponarin)	Flavonoids	C08064	--	0.802332	0.000319061	7
123090159	-3.28892	down	--	--	Hmmp003156	-3.38929	down	Isovitexin-7-O-glucoside(Saponarin)	Flavonoids	C08064	--	0.858018	4.28134e-05	7
123097593	-2.46838	down	--	--	Hmmp003156	-3.38929	down	Isovitexin-7-O-glucoside(Saponarin)	Flavonoids	C08064	--	0.811029	0.000243562	7
123066599	-4.31151	down	--	--	Hmmp003156	-3.38929	down	Isovitexin-7-O-glucoside(Saponarin)	Flavonoids	C08064	--	0.853969	5.08773e-05	7
novel.1750	-2.82453	down	--	--	Hmmp003156	-3.38929	down	Isovitexin-7-O-glucoside(Saponarin)	Flavonoids	C08064	--	0.814037	0.000221145	7
123119161	-2.19279	down	--	--	Hmmp003156	-3.38929	down	Isovitexin-7-O-glucoside(Saponarin)	Flavonoids	C08064	--	0.820993	0.000175716	7
123182938	-4.58795	down	--	--	Hmmp003156	-3.38929	down	Isovitexin-7-O-glucoside(Saponarin)	Flavonoids	C08064	--	0.862449	3.52319e-05	7
123096608	-1.10977	down	--	--	Hmmp003156	-3.38929	down	Isovitexin-7-O-glucoside(Saponarin)	Flavonoids	C08064	--	0.824982	0.00015333	7
123091677	-1.13979	insig	--	--	Hmmp003156	-3.38929	down	Isovitexin-7-O-glucoside(Saponarin)	Flavonoids	C08064	--	0.829171	0.0001324	7
123104996	-4.34902	down	--	--	Hmmp003156	-3.38929	down	Isovitexin-7-O-glucoside(Saponarin)	Flavonoids	C08064	--	0.800393	0.000338268	7
123143994	-4.54219	down	--	--	Hmmp003156	-3.38929	down	Isovitexin-7-O-glucoside(Saponarin)	Flavonoids	C08064	--	0.849634	6.08607e-05	7
123146103	-3.64479	down	--	--	Hmmp003156	-3.38929	down	Isovitexin-7-O-glucoside(Saponarin)	Flavonoids	C08064	--	0.817638	0.000196555	7
123085745	-2.4635	down	--	--	Hmmp003156	-3.38929	down	Isovitexin-7-O-glucoside(Saponarin)	Flavonoids	C08064	--	0.813384	0.000225854	7
123096419	-3.49576	down	--	--	Hmmp003156	-3.38929	down	Isovitexin-7-O-glucoside(Saponarin)	Flavonoids	C08064	--	0.860683	3.81072e-05	7
123085665	1.42086	up	--	--	Hmmp003156	-3.38929	down	Isovitexin-7-O-glucoside(Saponarin)	Flavonoids	C08064	--	-0.803253	0.000310257	9
123051178	-2.55074	down	--	--	Hmmp003156	-3.38929	down	Isovitexin-7-O-glucoside(Saponarin)	Flavonoids	C08064	--	0.805361	0.000290862	7
123104186	-2.96101	down	K12836	--	Hmmp003156	-3.38929	down	Isovitexin-7-O-glucoside(Saponarin)	Flavonoids	C08064	--	0.865718	3.03818e-05	7
123071288	-2.29079	down	--	--	Hmmp003156	-3.38929	down	Isovitexin-7-O-glucoside(Saponarin)	Flavonoids	C08064	--	0.802938	0.000313253	7
123086845	-1.63807	down	--	--	Hmmp003156	-3.38929	down	Isovitexin-7-O-glucoside(Saponarin)	Flavonoids	C08064	--	0.824617	0.000155277	7
543303	-1.25195	down	--	--	Hmmp003156	-3.38929	down	Isovitexin-7-O-glucoside(Saponarin)	Flavonoids	C08064	--	0.839085	9.2065e-05	7
123165043	-2.04867	down	--	--	Hmmp003156	-3.38929	down	Isovitexin-7-O-glucoside(Saponarin)	Flavonoids	C08064	--	0.806739	0.000278724	7
123144758	1.57426	up	--	--	Hmmp003156	-3.38929	down	Isovitexin-7-O-glucoside(Saponarin)	Flavonoids	C08064	--	-0.844327	7.52322e-05	9
123121943	-2.43816	down	K12836	--	Hmmp003156	-3.38929	down	Isovitexin-7-O-glucoside(Saponarin)	Flavonoids	C08064	--	0.819331	0.000185799	7
123148165	-1.38221	down	K21480	ko00860;ko00860	Hmmp003156	-3.38929	down	Isovitexin-7-O-glucoside(Saponarin)	Flavonoids	C08064	--	0.819882	0.000182403	7
542819	3.30952	up	K13064	ko00360;ko00360;ko00360;ko00360;ko00360	Hmmp003156	-3.38929	down	Isovitexin-7-O-glucoside(Saponarin)	Flavonoids	C08064	--	-0.917243	1.48573e-06	9
123168847	-3.72532	down	--	--	Hmmp003156	-3.38929	down	Isovitexin-7-O-glucoside(Saponarin)	Flavonoids	C08064	--	0.820789	0.000176927	7
123180350	-1.47401	down	K22849	ko00561;ko00561	Hmmp003156	-3.38929	down	Isovitexin-7-O-glucoside(Saponarin)	Flavonoids	C08064	--	0.848174	6.45651e-05	7
123061590	1.60778	up	--	--	Hmmp003156	-3.38929	down	Isovitexin-7-O-glucoside(Saponarin)	Flavonoids	C08064	--	-0.808682	0.000262316	9
123046327	-2.90623	down	--	--	Hmmp003156	-3.38929	down	Isovitexin-7-O-glucoside(Saponarin)	Flavonoids	C08064	--	0.824295	0.000157007	7
123060851	-3.27716	down	--	--	Hmmp003156	-3.38929	down	Isovitexin-7-O-glucoside(Saponarin)	Flavonoids	C08064	--	0.859593	3.99787e-05	7
123091444	-3.05968	down	--	--	Hmmp003156	-3.38929	down	Isovitexin-7-O-glucoside(Saponarin)	Flavonoids	C08064	--	0.813353	0.000226084	7
123098123	-4.04651	down	--	--	Hmmp003156	-3.38929	down	Isovitexin-7-O-glucoside(Saponarin)	Flavonoids	C08064	--	0.807623	0.00027116	7
123055175	-1.23329	down	--	--	Hmmp003156	-3.38929	down	Isovitexin-7-O-glucoside(Saponarin)	Flavonoids	C08064	--	0.813428	0.000225537	7
123077939	-3.35202	down	--	--	Hmmp003156	-3.38929	down	Isovitexin-7-O-glucoside(Saponarin)	Flavonoids	C08064	--	0.86479	3.16983e-05	7
123180871	1.29777	up	--	--	Hmmp003156	-3.38929	down	Isovitexin-7-O-glucoside(Saponarin)	Flavonoids	C08064	--	-0.824044	0.000158369	9
123132255	-1.71237	down	K03262	--	Hmmp003156	-3.38929	down	Isovitexin-7-O-glucoside(Saponarin)	Flavonoids	C08064	--	0.808469	0.000264074	7
123043606	-2.43825	down	K14376	ko03015;ko03015;ko03015;ko03015;ko03015	Hmmp003156	-3.38929	down	Isovitexin-7-O-glucoside(Saponarin)	Flavonoids	C08064	--	0.821721	0.000171443	7
123091299	-1.15756	down	--	--	Hmmp003156	-3.38929	down	Isovitexin-7-O-glucoside(Saponarin)	Flavonoids	C08064	--	0.824945	0.00015353	7
123190857	1.36373	up	--	--	Hmmp003156	-3.38929	down	Isovitexin-7-O-glucoside(Saponarin)	Flavonoids	C08064	--	-0.845937	7.06042e-05	9
123051728	-1.23567	down	--	--	Hmmp003156	-3.38929	down	Isovitexin-7-O-glucoside(Saponarin)	Flavonoids	C08064	--	0.846313	6.95577e-05	7
123069439	-3.25839	down	--	--	Hmmp003156	-3.38929	down	Isovitexin-7-O-glucoside(Saponarin)	Flavonoids	C08064	--	0.869574	2.53844e-05	7
123110090	-1.1022	down	K10666	--	Hmmp003156	-3.38929	down	Isovitexin-7-O-glucoside(Saponarin)	Flavonoids	C08064	--	0.886561	1.06937e-05	7
123158909	-2.14974	down	--	--	Hmmp003156	-3.38929	down	Isovitexin-7-O-glucoside(Saponarin)	Flavonoids	C08064	--	0.843678	7.7166e-05	7
123052383	1.06533	up	--	--	Hmmp003156	-3.38929	down	Isovitexin-7-O-glucoside(Saponarin)	Flavonoids	C08064	--	-0.815307	0.000212201	9
123046518	-1.14665	down	--	--	Hmmp003156	-3.38929	down	Isovitexin-7-O-glucoside(Saponarin)	Flavonoids	C08064	--	0.834899	0.000107638	7
123068807	-1.4949	down	--	--	Hmmp003156	-3.38929	down	Isovitexin-7-O-glucoside(Saponarin)	Flavonoids	C08064	--	0.823018	0.000164037	7
123098876	-1.13331	down	K04523	--	Hmmp003156	-3.38929	down	Isovitexin-7-O-glucoside(Saponarin)	Flavonoids	C08064	--	0.910218	2.47977e-06	7
123091367	-1.55447	down	--	--	Hmmp003156	-3.38929	down	Isovitexin-7-O-glucoside(Saponarin)	Flavonoids	C08064	--	0.848018	6.49719e-05	7
123123232	2.43792	up	--	--	Hmmp003156	-3.38929	down	Isovitexin-7-O-glucoside(Saponarin)	Flavonoids	C08064	--	-0.852908	5.31851e-05	9
123087022	-1.92096	down	--	--	Hmmp003156	-3.38929	down	Isovitexin-7-O-glucoside(Saponarin)	Flavonoids	C08064	--	0.831678	0.000121044	7
123128050	-2.12384	down	--	--	Hmmp003156	-3.38929	down	Isovitexin-7-O-glucoside(Saponarin)	Flavonoids	C08064	--	0.83439	0.00010967	7
123093602	-1.18094	down	K04523	--	Hmmp003156	-3.38929	down	Isovitexin-7-O-glucoside(Saponarin)	Flavonoids	C08064	--	0.826788	0.000143999	7
123051494	-1.10749	down	K14431	--	Hmmp003156	-3.38929	down	Isovitexin-7-O-glucoside(Saponarin)	Flavonoids	C08064	--	0.900866	4.61395e-06	7
123187846	-2.49853	down	K12900	--	Hmmp003156	-3.38929	down	Isovitexin-7-O-glucoside(Saponarin)	Flavonoids	C08064	--	0.800914	0.000333015	7
123191003	-1.52539	down	--	--	Hmmp003156	-3.38929	down	Isovitexin-7-O-glucoside(Saponarin)	Flavonoids	C08064	--	0.808839	0.000261025	7
123181221	-1.31118	down	--	--	Hmmp003156	-3.38929	down	Isovitexin-7-O-glucoside(Saponarin)	Flavonoids	C08064	--	0.832553	0.000117273	7
123086676	-1.30651	down	--	--	Hmmp003156	-3.38929	down	Isovitexin-7-O-glucoside(Saponarin)	Flavonoids	C08064	--	0.807703	0.00027048	7
123135437	3.09914	up	--	--	Hmmp003156	-3.38929	down	Isovitexin-7-O-glucoside(Saponarin)	Flavonoids	C08064	--	-0.91035	2.45706e-06	9
123104498	3.78641	up	--	--	Hmmp003156	-3.38929	down	Isovitexin-7-O-glucoside(Saponarin)	Flavonoids	C08064	--	-0.826129	0.000147349	9
123148106	-1.89744	down	--	--	Hmmp003156	-3.38929	down	Isovitexin-7-O-glucoside(Saponarin)	Flavonoids	C08064	--	0.80042	0.00033799	7
123149640	-1.85427	down	K19366	ko04144;ko04144;ko04144	Hmmp003156	-3.38929	down	Isovitexin-7-O-glucoside(Saponarin)	Flavonoids	C08064	--	0.825882	0.000148621	7
123077266	-1.37662	down	--	--	Hmmp003156	-3.38929	down	Isovitexin-7-O-glucoside(Saponarin)	Flavonoids	C08064	--	0.822485	0.00016705	7
123119092	-1.2223	down	K10666	--	Hmmp003156	-3.38929	down	Isovitexin-7-O-glucoside(Saponarin)	Flavonoids	C08064	--	0.879663	1.54272e-05	7
123112785	3.20163	up	--	--	Hmmp003156	-3.38929	down	Isovitexin-7-O-glucoside(Saponarin)	Flavonoids	C08064	--	-0.825344	0.000151424	9
123086616	-1.75144	down	--	--	Hmmp003156	-3.38929	down	Isovitexin-7-O-glucoside(Saponarin)	Flavonoids	C08064	--	0.842629	8.03795e-05	7
123062535	-1.1383	down	K10575	ko04120	Hmmp003156	-3.38929	down	Isovitexin-7-O-glucoside(Saponarin)	Flavonoids	C08064	--	0.804219	0.000301245	7
100125715	3.06033	up	--	--	Hmmp003156	-3.38929	down	Isovitexin-7-O-glucoside(Saponarin)	Flavonoids	C08064	--	-0.859697	3.97969e-05	9
123102086	1.23118	insig	--	--	Hmmp003156	-3.38929	down	Isovitexin-7-O-glucoside(Saponarin)	Flavonoids	C08064	--	-0.875025	1.94983e-05	9
123166110	-2.06223	down	--	--	Hmmp003156	-3.38929	down	Isovitexin-7-O-glucoside(Saponarin)	Flavonoids	C08064	--	0.813895	0.000222163	7
123113718	1.72406	up	--	--	Hmmp003156	-3.38929	down	Isovitexin-7-O-glucoside(Saponarin)	Flavonoids	C08064	--	-0.808867	0.000260795	9
123085470	-1.21608	down	K12492	ko04144;ko04144	Hmmp003156	-3.38929	down	Isovitexin-7-O-glucoside(Saponarin)	Flavonoids	C08064	--	0.821636	0.000171936	7
123043693	1.50779	up	--	--	Hmmp003156	-3.38929	down	Isovitexin-7-O-glucoside(Saponarin)	Flavonoids	C08064	--	-0.82534	0.00015144	9
123123321	-2.22292	down	--	--	Hmmp003156	-3.38929	down	Isovitexin-7-O-glucoside(Saponarin)	Flavonoids	C08064	--	0.858188	4.24998e-05	7
123084726	1.674	up	--	--	Hmmp003156	-3.38929	down	Isovitexin-7-O-glucoside(Saponarin)	Flavonoids	C08064	--	-0.847297	6.68788e-05	9
543086	-1.3279	insig	--	--	Hmmp003156	-3.38929	down	Isovitexin-7-O-glucoside(Saponarin)	Flavonoids	C08064	--	0.803547	0.000307499	7
100192191	1.72467	up	--	--	Hmmp003156	-3.38929	down	Isovitexin-7-O-glucoside(Saponarin)	Flavonoids	C08064	--	-0.841341	8.4478e-05	9
123084769	-2.673	down	--	--	Hmmp003156	-3.38929	down	Isovitexin-7-O-glucoside(Saponarin)	Flavonoids	C08064	--	0.800424	0.000337955	7
123135520	3.69616	up	--	--	Hmmp003156	-3.38929	down	Isovitexin-7-O-glucoside(Saponarin)	Flavonoids	C08064	--	-0.840933	8.58112e-05	9
123104028	-1.85077	down	--	--	Hmmp003156	-3.38929	down	Isovitexin-7-O-glucoside(Saponarin)	Flavonoids	C08064	--	0.883708	1.24784e-05	7
123105509	-2.09412	down	--	--	Hmmp003156	-3.38929	down	Isovitexin-7-O-glucoside(Saponarin)	Flavonoids	C08064	--	0.918895	1.30858e-06	7
100049026	1.53024	up	--	--	Hmmp003156	-3.38929	down	Isovitexin-7-O-glucoside(Saponarin)	Flavonoids	C08064	--	-0.821946	0.000170139	9
123077855	-1.35844	insig	K13606	--	Hmmp003156	-3.38929	down	Isovitexin-7-O-glucoside(Saponarin)	Flavonoids	C08064	--	0.849639	6.08485e-05	7
123122940	-1.83742	down	--	--	Hmmp003156	-3.38929	down	Isovitexin-7-O-glucoside(Saponarin)	Flavonoids	C08064	--	0.825768	0.000149212	7
123160010	1.34722	up	--	--	Hmmp003156	-3.38929	down	Isovitexin-7-O-glucoside(Saponarin)	Flavonoids	C08064	--	-0.896469	6.05136e-06	9
123142906	-1.06142	down	K08493	ko04130	Hmmp003156	-3.38929	down	Isovitexin-7-O-glucoside(Saponarin)	Flavonoids	C08064	--	0.851308	5.68278e-05	7
123105134	-1.68723	down	--	--	Hmmp003156	-3.38929	down	Isovitexin-7-O-glucoside(Saponarin)	Flavonoids	C08064	--	0.847361	6.6709e-05	7
123095987	-1.01321	insig	--	--	Hmmp003156	-3.38929	down	Isovitexin-7-O-glucoside(Saponarin)	Flavonoids	C08064	--	0.800972	0.000332436	7
123044640	-1.49119	down	--	--	Hmmp003156	-3.38929	down	Isovitexin-7-O-glucoside(Saponarin)	Flavonoids	C08064	--	0.807497	0.000272222	7
123185822	-3.8423	down	--	--	Hmmp003156	-3.38929	down	Isovitexin-7-O-glucoside(Saponarin)	Flavonoids	C08064	--	0.820967	0.000175868	7
123079289	-2.0705	down	K14508	--	Hmmp003156	-3.38929	down	Isovitexin-7-O-glucoside(Saponarin)	Flavonoids	C08064	--	0.819011	0.000187794	7
123046528	1.57591	up	--	--	Hmmp003156	-3.38929	down	Isovitexin-7-O-glucoside(Saponarin)	Flavonoids	C08064	--	-0.872906	2.16353e-05	9
100192160	1.26363	insig	--	--	Hmmp003156	-3.38929	down	Isovitexin-7-O-glucoside(Saponarin)	Flavonoids	C08064	--	-0.887086	1.03898e-05	9
123068824	1.32438	up	--	--	Hmmp003156	-3.38929	down	Isovitexin-7-O-glucoside(Saponarin)	Flavonoids	C08064	--	-0.831838	0.000120347	9
123072079	-1.20811	down	K04649	ko04120;ko04120;ko04120	Hmmp003156	-3.38929	down	Isovitexin-7-O-glucoside(Saponarin)	Flavonoids	C08064	--	0.820169	0.000180656	7
606339	1.87644	up	K02915	--	Hmmp003156	-3.38929	down	Isovitexin-7-O-glucoside(Saponarin)	Flavonoids	C08064	--	-0.807716	0.000270371	9
123170642	-2.04246	down	--	--	Hmmp003156	-3.38929	down	Isovitexin-7-O-glucoside(Saponarin)	Flavonoids	C08064	--	0.866673	2.90745e-05	7
123181842	-1.44648	down	--	--	Hmmp003156	-3.38929	down	Isovitexin-7-O-glucoside(Saponarin)	Flavonoids	C08064	--	0.889452	9.10757e-06	7
123058397	4.00872	up	--	--	Hmmp003156	-3.38929	down	Isovitexin-7-O-glucoside(Saponarin)	Flavonoids	C08064	--	-0.903577	3.87917e-06	9
123051790	-1.53479	down	--	--	Hmmp003156	-3.38929	down	Isovitexin-7-O-glucoside(Saponarin)	Flavonoids	C08064	--	0.80305	0.000312187	7
123164636	-1.2102	down	--	--	Hmmp003156	-3.38929	down	Isovitexin-7-O-glucoside(Saponarin)	Flavonoids	C08064	--	0.802712	0.000315406	7
123189259	-1.05439	insig	--	--	Hmmp003156	-3.38929	down	Isovitexin-7-O-glucoside(Saponarin)	Flavonoids	C08064	--	0.809007	0.000259651	7
123191109	2.25445	up	--	--	Hmmp003156	-3.38929	down	Isovitexin-7-O-glucoside(Saponarin)	Flavonoids	C08064	--	-0.908721	2.75095e-06	9
123070803	-2.06536	down	--	--	Hmmp003156	-3.38929	down	Isovitexin-7-O-glucoside(Saponarin)	Flavonoids	C08064	--	0.874129	2.03797e-05	7
123123344	-3.13998	down	--	--	Hmmp003156	-3.38929	down	Isovitexin-7-O-glucoside(Saponarin)	Flavonoids	C08064	--	0.86603	2.99495e-05	7
123183047	-1.44006	down	--	--	Hmmp003156	-3.38929	down	Isovitexin-7-O-glucoside(Saponarin)	Flavonoids	C08064	--	0.899993	4.87421e-06	7
123188770	2.22934	up	--	--	Hmmp003156	-3.38929	down	Isovitexin-7-O-glucoside(Saponarin)	Flavonoids	C08064	--	-0.83053	0.000126141	9
780660	-2.80312	down	K12890	--	Hmmp003156	-3.38929	down	Isovitexin-7-O-glucoside(Saponarin)	Flavonoids	C08064	--	0.803151	0.000311222	7
123104773	-2.06934	down	--	--	Hmmp003156	-3.38929	down	Isovitexin-7-O-glucoside(Saponarin)	Flavonoids	C08064	--	0.836001	0.000103344	7
123122042	-1.25737	down	--	--	Hmmp003156	-3.38929	down	Isovitexin-7-O-glucoside(Saponarin)	Flavonoids	C08064	--	0.80143	0.000327883	7
123112293	-1.96994	down	--	--	Hmmp003156	-3.38929	down	Isovitexin-7-O-glucoside(Saponarin)	Flavonoids	C08064	--	0.806684	0.000279195	7
123113425	-1.76491	down	--	--	Hmmp003156	-3.38929	down	Isovitexin-7-O-glucoside(Saponarin)	Flavonoids	C08064	--	0.831172	0.000123267	7
123052478	-1.15611	down	--	--	Hmmp003156	-3.38929	down	Isovitexin-7-O-glucoside(Saponarin)	Flavonoids	C08064	--	0.839801	8.95984e-05	7
123079192	-1.94436	down	--	--	Hmmp003156	-3.38929	down	Isovitexin-7-O-glucoside(Saponarin)	Flavonoids	C08064	--	0.84005	8.87551e-05	7
123111048	1.6174	up	K00850	ko00052;ko00051;ko00030;ko03018;ko00030;ko00052;ko00051;ko03018	Hmmp003156	-3.38929	down	Isovitexin-7-O-glucoside(Saponarin)	Flavonoids	C08064	--	-0.847868	6.53651e-05	9
123070594	-1.24268	down	--	--	Hmmp003156	-3.38929	down	Isovitexin-7-O-glucoside(Saponarin)	Flavonoids	C08064	--	0.803804	0.00030509	7
123170052	-1.75928	down	--	--	Hmmp003156	-3.38929	down	Isovitexin-7-O-glucoside(Saponarin)	Flavonoids	C08064	--	0.807351	0.000273469	7
123113813	-2.179	down	--	--	Hmmp003156	-3.38929	down	Isovitexin-7-O-glucoside(Saponarin)	Flavonoids	C08064	--	0.805995	0.000285224	7
123157977	-5.93669	down	K13993	--	Hmmp003156	-3.38929	down	Isovitexin-7-O-glucoside(Saponarin)	Flavonoids	C08064	--	0.814804	0.000215702	7
123112697	1.50876	up	--	--	Hmmp003156	-3.38929	down	Isovitexin-7-O-glucoside(Saponarin)	Flavonoids	C08064	--	-0.80673	0.000278802	9
123122751	1.39713	up	--	--	Hmmp003156	-3.38929	down	Isovitexin-7-O-glucoside(Saponarin)	Flavonoids	C08064	--	-0.803	0.000312656	9
123062077	-1.74121	down	--	--	Hmmp003156	-3.38929	down	Isovitexin-7-O-glucoside(Saponarin)	Flavonoids	C08064	--	0.824896	0.000153787	7
123046166	1.40682	up	--	--	Hmmp003156	-3.38929	down	Isovitexin-7-O-glucoside(Saponarin)	Flavonoids	C08064	--	-0.802561	0.000316858	9
123148937	1.47502	up	--	--	Hmmp003156	-3.38929	down	Isovitexin-7-O-glucoside(Saponarin)	Flavonoids	C08064	--	-0.811637	0.000238881	9
123149201	-3.08048	down	K10597	ko04120;ko04120;ko04120;ko04120;ko04120;ko04120	Hmmp003156	-3.38929	down	Isovitexin-7-O-glucoside(Saponarin)	Flavonoids	C08064	--	0.805208	0.000292234	7
123181748	-1.48499	down	K13510	ko00564;ko00565;ko00564;ko00565;ko00565;ko00564;ko00564;ko00565	Hmmp003156	-3.38929	down	Isovitexin-7-O-glucoside(Saponarin)	Flavonoids	C08064	--	0.808621	0.000262815	7
123172620	-1.19042	down	--	--	Hmmp003156	-3.38929	down	Isovitexin-7-O-glucoside(Saponarin)	Flavonoids	C08064	--	0.803505	0.000307886	7
123119188	2.24881	up	K00799	ko00480;ko00480;ko00480;ko00480	Hmmp003156	-3.38929	down	Isovitexin-7-O-glucoside(Saponarin)	Flavonoids	C08064	--	-0.854927	4.88634e-05	9
123148002	-2.172	down	K05665	ko02010;ko02010	Hmmp003156	-3.38929	down	Isovitexin-7-O-glucoside(Saponarin)	Flavonoids	C08064	--	0.845888	7.07395e-05	7
123098303	2.30243	up	--	--	Hmmp003156	-3.38929	down	Isovitexin-7-O-glucoside(Saponarin)	Flavonoids	C08064	--	-0.810989	0.000243867	9
123054798	2.5296	up	--	--	Hmmp003156	-3.38929	down	Isovitexin-7-O-glucoside(Saponarin)	Flavonoids	C08064	--	-0.869726	2.52026e-05	9
123078314	-1.79603	down	--	--	Hmmp003156	-3.38929	down	Isovitexin-7-O-glucoside(Saponarin)	Flavonoids	C08064	--	0.810053	0.000251218	7
123092308	-1.96298	down	--	--	Hmmp003156	-3.38929	down	Isovitexin-7-O-glucoside(Saponarin)	Flavonoids	C08064	--	0.824432	0.00015627	7
123097862	-1.03965	insig	K05658	ko02010	Hmmp003156	-3.38929	down	Isovitexin-7-O-glucoside(Saponarin)	Flavonoids	C08064	--	0.818268	0.000192498	7
123143905	-2.29038	down	--	--	Hmmp003156	-3.38929	down	Isovitexin-7-O-glucoside(Saponarin)	Flavonoids	C08064	--	0.801365	0.000328526	7
123122653	-1.49462	down	--	--	Hmmp003156	-3.38929	down	Isovitexin-7-O-glucoside(Saponarin)	Flavonoids	C08064	--	0.851949	5.5344e-05	7
123102090	-1.27147	down	--	--	Hmmp003156	-3.38929	down	Isovitexin-7-O-glucoside(Saponarin)	Flavonoids	C08064	--	0.801934	0.000322936	7
123052339	-1.08354	down	K12817	--	Hmmp003156	-3.38929	down	Isovitexin-7-O-glucoside(Saponarin)	Flavonoids	C08064	--	0.826076	0.00014762	7
123101345	1.16029	up	--	--	Hmmp003156	-3.38929	down	Isovitexin-7-O-glucoside(Saponarin)	Flavonoids	C08064	--	-0.816748	0.000202413	9
123120723	-1.14589	down	--	--	Hmmp003156	-3.38929	down	Isovitexin-7-O-glucoside(Saponarin)	Flavonoids	C08064	--	0.854525	4.97007e-05	7
123072108	-1.23369	down	--	--	Hmmp003156	-3.38929	down	Isovitexin-7-O-glucoside(Saponarin)	Flavonoids	C08064	--	0.806053	0.000284714	7
123061516	-1.66616	down	--	--	Hmmp003156	-3.38929	down	Isovitexin-7-O-glucoside(Saponarin)	Flavonoids	C08064	--	0.84107	8.53613e-05	7
123187891	1.63716	up	--	--	Hmmp003156	-3.38929	down	Isovitexin-7-O-glucoside(Saponarin)	Flavonoids	C08064	--	-0.864429	3.22227e-05	9
123147436	1.68529	up	--	--	Hmmp003156	-3.38929	down	Isovitexin-7-O-glucoside(Saponarin)	Flavonoids	C08064	--	-0.927533	6.42854e-07	9
123051475	-2.33872	down	K14376	ko03015;ko03015;ko03015;ko03015;ko03015;ko03015	Hmmp003156	-3.38929	down	Isovitexin-7-O-glucoside(Saponarin)	Flavonoids	C08064	--	0.800623	0.000335936	7
123046494	-1.48055	down	--	--	Hmmp003156	-3.38929	down	Isovitexin-7-O-glucoside(Saponarin)	Flavonoids	C08064	--	0.824989	0.000153293	7
780672	2.21428	up	--	--	Hmmp003156	-3.38929	down	Isovitexin-7-O-glucoside(Saponarin)	Flavonoids	C08064	--	-0.872894	2.1648e-05	9
123145429	-1.28224	down	K00965	ko00052;ko00520;ko00052;ko00520;ko00520;ko00052	Hmmp003156	-3.38929	down	Isovitexin-7-O-glucoside(Saponarin)	Flavonoids	C08064	--	0.827203	0.000141922	7
123045875	1.85728	up	--	--	Hmmp003156	-3.38929	down	Isovitexin-7-O-glucoside(Saponarin)	Flavonoids	C08064	--	-0.834473	0.000109338	9
123128362	1.01991	insig	--	--	Hmmp003156	-3.38929	down	Isovitexin-7-O-glucoside(Saponarin)	Flavonoids	C08064	--	-0.801269	0.00032948	9
123079909	2.4483	up	--	--	Hmmp003156	-3.38929	down	Isovitexin-7-O-glucoside(Saponarin)	Flavonoids	C08064	--	-0.812929	0.000229193	9
123165586	2.38365	insig	--	--	Hmmp003156	-3.38929	down	Isovitexin-7-O-glucoside(Saponarin)	Flavonoids	C08064	--	-0.893839	7.07652e-06	9
123102656	-1.52873	down	--	--	Hmmp003156	-3.38929	down	Isovitexin-7-O-glucoside(Saponarin)	Flavonoids	C08064	--	0.815604	0.00021015	7
123179799	-2.37202	down	--	--	Hmmp003156	-3.38929	down	Isovitexin-7-O-glucoside(Saponarin)	Flavonoids	C08064	--	0.846102	7.01436e-05	7
123045477	-1.70492	down	--	--	Hmmp003156	-3.38929	down	Isovitexin-7-O-glucoside(Saponarin)	Flavonoids	C08064	--	0.870416	2.43898e-05	7
123164652	2.59349	insig	--	--	Hmmp003156	-3.38929	down	Isovitexin-7-O-glucoside(Saponarin)	Flavonoids	C08064	--	-0.86799	2.73477e-05	9
123069605	-2.56936	down	--	--	Hmmp003156	-3.38929	down	Isovitexin-7-O-glucoside(Saponarin)	Flavonoids	C08064	--	0.839255	9.14775e-05	7
123156428	1.18931	up	--	--	Hmmp003156	-3.38929	down	Isovitexin-7-O-glucoside(Saponarin)	Flavonoids	C08064	--	-0.858961	4.10963e-05	9
542903	1.64034	up	K01633	ko00790	Hmmp003156	-3.38929	down	Isovitexin-7-O-glucoside(Saponarin)	Flavonoids	C08064	--	-0.800651	0.000335659	9
123181414	1.81129	up	--	--	Hmmp003156	-3.38929	down	Isovitexin-7-O-glucoside(Saponarin)	Flavonoids	C08064	--	-0.944614	1.16805e-07	9
123098018	2.2392	up	--	--	Hmmp003156	-3.38929	down	Isovitexin-7-O-glucoside(Saponarin)	Flavonoids	C08064	--	-0.905673	3.38023e-06	9
123160372	2.3553	up	--	--	Hmmp003156	-3.38929	down	Isovitexin-7-O-glucoside(Saponarin)	Flavonoids	C08064	--	-0.839167	9.17818e-05	9
123085212	1.23871	insig	--	--	Hmmp003156	-3.38929	down	Isovitexin-7-O-glucoside(Saponarin)	Flavonoids	C08064	--	-0.822663	0.000166038	9
123070360	-1.35361	insig	K07897	ko04144;ko04145	Hmmp003156	-3.38929	down	Isovitexin-7-O-glucoside(Saponarin)	Flavonoids	C08064	--	0.801304	0.000329129	7
123092027	3.17474	up	--	--	Hmmp003156	-3.38929	down	Isovitexin-7-O-glucoside(Saponarin)	Flavonoids	C08064	--	-0.875997	1.8579e-05	9
123102820	1.63929	up	--	--	Hmmp003156	-3.38929	down	Isovitexin-7-O-glucoside(Saponarin)	Flavonoids	C08064	--	-0.882312	1.3438e-05	9
123129436	2.41407	up	--	--	Hmmp003156	-3.38929	down	Isovitexin-7-O-glucoside(Saponarin)	Flavonoids	C08064	--	-0.867545	2.79208e-05	9
novel.1194	1.53501	up	--	--	Hmmp003156	-3.38929	down	Isovitexin-7-O-glucoside(Saponarin)	Flavonoids	C08064	--	-0.822805	0.000165238	9
123053135	2.07933	up	--	--	Hmmp003156	-3.38929	down	Isovitexin-7-O-glucoside(Saponarin)	Flavonoids	C08064	--	-0.837133	9.90784e-05	9
123061056	2.7807	up	--	--	Hmmp003156	-3.38929	down	Isovitexin-7-O-glucoside(Saponarin)	Flavonoids	C08064	--	-0.843466	7.78064e-05	9
123078222	-1.41987	down	--	--	Hmmp003156	-3.38929	down	Isovitexin-7-O-glucoside(Saponarin)	Flavonoids	C08064	--	0.809443	0.000256108	7
123063605	-1.46498	down	--	--	Hmmp003156	-3.38929	down	Isovitexin-7-O-glucoside(Saponarin)	Flavonoids	C08064	--	0.864222	3.2528e-05	7
123113394	2.76135	up	--	--	Hmmp003156	-3.38929	down	Isovitexin-7-O-glucoside(Saponarin)	Flavonoids	C08064	--	-0.858798	4.13898e-05	9
123051735	1.20724	up	--	--	Hmmp003156	-3.38929	down	Isovitexin-7-O-glucoside(Saponarin)	Flavonoids	C08064	--	-0.853534	5.18135e-05	9
123189307	-4.50651	down	--	--	Hmmp003156	-3.38929	down	Isovitexin-7-O-glucoside(Saponarin)	Flavonoids	C08064	--	0.801886	0.000323397	7
123063514	-1.21619	down	K01613	ko00564	Hmmp003156	-3.38929	down	Isovitexin-7-O-glucoside(Saponarin)	Flavonoids	C08064	--	0.853242	5.24497e-05	7
123152696	2.40986	up	--	--	Hmmp003156	-3.38929	down	Isovitexin-7-O-glucoside(Saponarin)	Flavonoids	C08064	--	-0.866216	2.96942e-05	9
123091931	1.4385	up	--	--	Hmmp003156	-3.38929	down	Isovitexin-7-O-glucoside(Saponarin)	Flavonoids	C08064	--	-0.867243	2.83168e-05	9
123090573	1.12696	up	K10739	ko03430;ko03030;ko03420;ko03440	Hmmp003156	-3.38929	down	Isovitexin-7-O-glucoside(Saponarin)	Flavonoids	C08064	--	-0.800941	0.00033275	9
novel.1899	1.17208	up	K08054	ko04145;ko04145;ko04145	Hmmp003156	-3.38929	down	Isovitexin-7-O-glucoside(Saponarin)	Flavonoids	C08064	--	-0.810081	0.000250995	9
123148045	4.6644	up	--	--	Hmmp003156	-3.38929	down	Isovitexin-7-O-glucoside(Saponarin)	Flavonoids	C08064	--	-0.860356	3.86605e-05	9
123187987	1.03817	up	--	--	Hmmp003156	-3.38929	down	Isovitexin-7-O-glucoside(Saponarin)	Flavonoids	C08064	--	-0.816162	0.000206346	9
123052023	2.80426	up	--	--	Hmmp003156	-3.38929	down	Isovitexin-7-O-glucoside(Saponarin)	Flavonoids	C08064	--	-0.845242	7.2572e-05	9
novel.2631	4.19409	up	--	--	Hmmp003156	-3.38929	down	Isovitexin-7-O-glucoside(Saponarin)	Flavonoids	C08064	--	-0.885039	1.16173e-05	9
123131993	2.32657	up	--	--	Hmmp003156	-3.38929	down	Isovitexin-7-O-glucoside(Saponarin)	Flavonoids	C08064	--	-0.90644	3.2115e-06	9
123077163	-1.08689	down	--	--	Hmmp003156	-3.38929	down	Isovitexin-7-O-glucoside(Saponarin)	Flavonoids	C08064	--	0.810256	0.00024961	7
123127421	1.06103	insig	--	--	Hmmp003156	-3.38929	down	Isovitexin-7-O-glucoside(Saponarin)	Flavonoids	C08064	--	-0.807884	0.000268955	9
123074562	1.80848	up	--	--	Hmmp003156	-3.38929	down	Isovitexin-7-O-glucoside(Saponarin)	Flavonoids	C08064	--	-0.806629	0.000279673	9
123103343	-1.20752	down	--	--	Hmmp003156	-3.38929	down	Isovitexin-7-O-glucoside(Saponarin)	Flavonoids	C08064	--	0.859019	4.09924e-05	7
123189223	-1.61846	down	--	--	Hmmp003156	-3.38929	down	Isovitexin-7-O-glucoside(Saponarin)	Flavonoids	C08064	--	0.852388	5.43477e-05	7
123156245	1.67256	up	--	--	Hmmp003156	-3.38929	down	Isovitexin-7-O-glucoside(Saponarin)	Flavonoids	C08064	--	-0.829019	0.000133117	9
123045376	-1.38167	down	--	--	Hmmp003156	-3.38929	down	Isovitexin-7-O-glucoside(Saponarin)	Flavonoids	C08064	--	0.809079	0.000259062	7
123146249	5.52273	up	--	--	Hmmp003156	-3.38929	down	Isovitexin-7-O-glucoside(Saponarin)	Flavonoids	C08064	--	-0.963551	8.05912e-09	9
novel.1842	1.19265	up	--	--	Hmmp003156	-3.38929	down	Isovitexin-7-O-glucoside(Saponarin)	Flavonoids	C08064	--	-0.901278	4.49548e-06	9
123087580	1.12436	insig	--	--	Hmmp003156	-3.38929	down	Isovitexin-7-O-glucoside(Saponarin)	Flavonoids	C08064	--	-0.880062	1.51131e-05	9
123111243	1.36765	insig	--	--	Hmmp003156	-3.38929	down	Isovitexin-7-O-glucoside(Saponarin)	Flavonoids	C08064	--	-0.87911	1.58723e-05	9
123167602	1.79089	up	--	--	Hmmp003156	-3.38929	down	Isovitexin-7-O-glucoside(Saponarin)	Flavonoids	C08064	--	-0.909308	2.64185e-06	9
123188609	1.64163	up	--	--	Hmmp003156	-3.38929	down	Isovitexin-7-O-glucoside(Saponarin)	Flavonoids	C08064	--	-0.852319	5.45029e-05	9
123052110	1.69078	up	--	--	Hmmp003156	-3.38929	down	Isovitexin-7-O-glucoside(Saponarin)	Flavonoids	C08064	--	-0.839219	9.16001e-05	9
123095667	-1.07247	insig	--	--	Hmmp003156	-3.38929	down	Isovitexin-7-O-glucoside(Saponarin)	Flavonoids	C08064	--	0.820913	0.000176191	7
123154859	1.02844	up	--	--	Hmmp003156	-3.38929	down	Isovitexin-7-O-glucoside(Saponarin)	Flavonoids	C08064	--	-0.852237	5.46877e-05	9
123071439	-1.46786	down	--	--	Hmmp003156	-3.38929	down	Isovitexin-7-O-glucoside(Saponarin)	Flavonoids	C08064	--	0.817383	0.000198221	7
123043861	1.23183	insig	--	--	Hmmp003156	-3.38929	down	Isovitexin-7-O-glucoside(Saponarin)	Flavonoids	C08064	--	-0.815481	0.000210999	9
123145473	1.41125	up	--	--	Hmmp003156	-3.38929	down	Isovitexin-7-O-glucoside(Saponarin)	Flavonoids	C08064	--	-0.884103	1.22176e-05	9
novel.1423	2.51469	up	--	--	Hmmp003156	-3.38929	down	Isovitexin-7-O-glucoside(Saponarin)	Flavonoids	C08064	--	-0.87227	2.23123e-05	9
123044250	1.1843	up	--	--	Hmmp003156	-3.38929	down	Isovitexin-7-O-glucoside(Saponarin)	Flavonoids	C08064	--	-0.870476	2.43208e-05	9
123132182	1.93648	up	--	--	Hmmp003156	-3.38929	down	Isovitexin-7-O-glucoside(Saponarin)	Flavonoids	C08064	--	-0.830715	0.000125308	9
123145506	2.2581	up	--	--	Hmmp003156	-3.38929	down	Isovitexin-7-O-glucoside(Saponarin)	Flavonoids	C08064	--	-0.808444	0.000264284	9
123047303	1.83015	up	--	--	Hmmp003156	-3.38929	down	Isovitexin-7-O-glucoside(Saponarin)	Flavonoids	C08064	--	-0.804724	0.000296612	9
123045171	1.33832	up	--	--	Hmmp003156	-3.38929	down	Isovitexin-7-O-glucoside(Saponarin)	Flavonoids	C08064	--	-0.844687	7.41751e-05	9
123121279	-1.14751	down	K07904	ko04144;ko04144	Hmmp003156	-3.38929	down	Isovitexin-7-O-glucoside(Saponarin)	Flavonoids	C08064	--	0.835277	0.000106147	7
123122883	2.42069	up	--	--	Hmmp003156	-3.38929	down	Isovitexin-7-O-glucoside(Saponarin)	Flavonoids	C08064	--	-0.801246	0.000329706	9
123154964	1.52046	up	--	--	Hmmp003156	-3.38929	down	Isovitexin-7-O-glucoside(Saponarin)	Flavonoids	C08064	--	-0.818583	0.000190491	9
123044238	2.35852	up	--	--	Hmmp003156	-3.38929	down	Isovitexin-7-O-glucoside(Saponarin)	Flavonoids	C08064	--	-0.855736	4.72166e-05	9
123165902	2.37511	up	--	--	Hmmp003156	-3.38929	down	Isovitexin-7-O-glucoside(Saponarin)	Flavonoids	C08064	--	-0.811547	0.000239569	9
123085998	1.02532	insig	--	--	Hmmp003156	-3.38929	down	Isovitexin-7-O-glucoside(Saponarin)	Flavonoids	C08064	--	-0.854316	5.01395e-05	9
novel.1912	-1.19737	down	--	--	Hmmp003156	-3.38929	down	Isovitexin-7-O-glucoside(Saponarin)	Flavonoids	C08064	--	0.812991	0.000228733	7
123072397	-3.18445	down	K00844	ko00052;ko00500;ko00520;ko00051;ko00052;ko00520;ko00500;ko00051;ko00500;ko00520;ko00052;ko00051;ko00500;ko00520;ko00052;ko00051;ko00500;ko00051;ko00052;ko00520	Hmmp003156	-3.38929	down	Isovitexin-7-O-glucoside(Saponarin)	Flavonoids	C08064	--	0.837717	9.69378e-05	7
123189572	1.28715	insig	--	--	Hmmp003156	-3.38929	down	Isovitexin-7-O-glucoside(Saponarin)	Flavonoids	C08064	--	-0.853281	5.23625e-05	9
123157983	1.01255	insig	K12900	--	Hmmp003156	-3.38929	down	Isovitexin-7-O-glucoside(Saponarin)	Flavonoids	C08064	--	-0.807721	0.000270324	9
123188290	1.12703	up	--	--	Hmmp003156	-3.38929	down	Isovitexin-7-O-glucoside(Saponarin)	Flavonoids	C08064	--	-0.824798	0.000154311	9
123180847	1.58499	up	--	--	Hmmp003156	-3.38929	down	Isovitexin-7-O-glucoside(Saponarin)	Flavonoids	C08064	--	-0.870704	2.40567e-05	9
123102380	1.00038	insig	--	--	Hmmp003156	-3.38929	down	Isovitexin-7-O-glucoside(Saponarin)	Flavonoids	C08064	--	-0.871048	2.3665e-05	9
123158945	1.0268	insig	--	--	Hmmp003156	-3.38929	down	Isovitexin-7-O-glucoside(Saponarin)	Flavonoids	C08064	--	-0.806184	0.000283556	9
123124703	2.23527	up	--	--	Hmmp003156	-3.38929	down	Isovitexin-7-O-glucoside(Saponarin)	Flavonoids	C08064	--	-0.83236	0.000118097	9
123060344	1.79998	up	K01513	ko00500;ko00760;ko00740;ko00770;ko00240;ko00230;ko00500;ko00770;ko00740;ko00240;ko00760;ko00230;ko00500;ko00240;ko00770;ko00760;ko00230;ko00740;ko00500;ko00770;ko00740;ko00760;ko00230;ko00240;ko00500;ko00740;ko00760;ko00770;ko00230;ko00240	Hmmp003156	-3.38929	down	Isovitexin-7-O-glucoside(Saponarin)	Flavonoids	C08064	--	-0.872715	2.18363e-05	9
123091769	1.11265	up	--	--	Hmmp003156	-3.38929	down	Isovitexin-7-O-glucoside(Saponarin)	Flavonoids	C08064	--	-0.875339	1.91978e-05	9
123091436	1.35568	up	--	--	Hmmp003156	-3.38929	down	Isovitexin-7-O-glucoside(Saponarin)	Flavonoids	C08064	--	-0.909071	2.68554e-06	9
123104008	1.69196	up	--	--	Hmmp003156	-3.38929	down	Isovitexin-7-O-glucoside(Saponarin)	Flavonoids	C08064	--	-0.805913	0.000285949	9
123161531	3.28486	up	--	--	Hmmp003156	-3.38929	down	Isovitexin-7-O-glucoside(Saponarin)	Flavonoids	C08064	--	-0.882641	1.32064e-05	9
123187967	1.42215	up	--	--	Hmmp003156	-3.38929	down	Isovitexin-7-O-glucoside(Saponarin)	Flavonoids	C08064	--	-0.809043	0.000259356	9
123156849	1.16537	up	--	--	Hmmp003156	-3.38929	down	Isovitexin-7-O-glucoside(Saponarin)	Flavonoids	C08064	--	-0.858587	4.17707e-05	9
123091682	1.20622	up	--	--	Hmmp003156	-3.38929	down	Isovitexin-7-O-glucoside(Saponarin)	Flavonoids	C08064	--	-0.846452	6.91744e-05	9
123135203	1.03944	up	--	--	Hmmp003156	-3.38929	down	Isovitexin-7-O-glucoside(Saponarin)	Flavonoids	C08064	--	-0.856523	4.56567e-05	9
123125463	1.34574	up	--	--	Hmmp003156	-3.38929	down	Isovitexin-7-O-glucoside(Saponarin)	Flavonoids	C08064	--	-0.875324	1.92116e-05	9
123188443	1.28161	up	K12900	--	Hmmp003156	-3.38929	down	Isovitexin-7-O-glucoside(Saponarin)	Flavonoids	C08064	--	-0.811696	0.000238434	9
123102717	1.45541	up	--	--	Hmmp003156	-3.38929	down	Isovitexin-7-O-glucoside(Saponarin)	Flavonoids	C08064	--	-0.867617	2.78276e-05	9
123086439	1.55326	up	--	--	Hmmp003156	-3.38929	down	Isovitexin-7-O-glucoside(Saponarin)	Flavonoids	C08064	--	-0.822457	0.000167207	9
123123798	2.42887	up	--	--	Hmmp003156	-3.38929	down	Isovitexin-7-O-glucoside(Saponarin)	Flavonoids	C08064	--	-0.809894	0.000252487	9
123144862	1.66978	up	--	--	Hmmp003156	-3.38929	down	Isovitexin-7-O-glucoside(Saponarin)	Flavonoids	C08064	--	-0.800475	0.000337438	9
101290656	2.26726	up	--	--	Hmmp003156	-3.38929	down	Isovitexin-7-O-glucoside(Saponarin)	Flavonoids	C08064	--	-0.836818	0.000100251	9
123137879	-1.49493	down	--	--	Hmmp003156	-3.38929	down	Isovitexin-7-O-glucoside(Saponarin)	Flavonoids	C08064	--	0.832623	0.000116976	7
123102337	3.76219	up	--	--	Hmmp003156	-3.38929	down	Isovitexin-7-O-glucoside(Saponarin)	Flavonoids	C08064	--	-0.822677	0.000165959	9
123119981	1.27957	up	--	--	Hmmp003156	-3.38929	down	Isovitexin-7-O-glucoside(Saponarin)	Flavonoids	C08064	--	-0.820333	0.000179663	9
123143121	1.65793	up	--	--	Hmmp003156	-3.38929	down	Isovitexin-7-O-glucoside(Saponarin)	Flavonoids	C08064	--	-0.905161	3.49673e-06	9
123112586	1.72914	up	K00430	--	Hmmp003156	-3.38929	down	Isovitexin-7-O-glucoside(Saponarin)	Flavonoids	C08064	--	-0.868665	2.64961e-05	9
123102521	1.2881	up	--	--	Hmmp003156	-3.38929	down	Isovitexin-7-O-glucoside(Saponarin)	Flavonoids	C08064	--	-0.820246	0.00018019	9
100136988	3.16287	up	K00430	--	Hmmp003156	-3.38929	down	Isovitexin-7-O-glucoside(Saponarin)	Flavonoids	C08064	--	-0.823648	0.000160541	9
123183248	-2.60063	down	--	--	Hmmp003156	-3.38929	down	Isovitexin-7-O-glucoside(Saponarin)	Flavonoids	C08064	--	0.805262	0.000291751	7
123160804	1.82184	up	--	--	Hmmp003156	-3.38929	down	Isovitexin-7-O-glucoside(Saponarin)	Flavonoids	C08064	--	-0.846268	6.96808e-05	9
123181206	-1.26616	down	--	--	Hmmp003156	-3.38929	down	Isovitexin-7-O-glucoside(Saponarin)	Flavonoids	C08064	--	0.805594	0.000288778	7
123055121	3.98959	up	--	--	Hmmp003156	-3.38929	down	Isovitexin-7-O-glucoside(Saponarin)	Flavonoids	C08064	--	-0.881647	1.39159e-05	9
123115454	1.04566	insig	K00430	--	Hmmp003156	-3.38929	down	Isovitexin-7-O-glucoside(Saponarin)	Flavonoids	C08064	--	-0.856682	4.53476e-05	9
123097324	1.2053	up	--	--	Hmmp003156	-3.38929	down	Isovitexin-7-O-glucoside(Saponarin)	Flavonoids	C08064	--	-0.812221	0.000234461	9
123078265	-1.08882	down	K13510	ko00564;ko00565	Hmmp003156	-3.38929	down	Isovitexin-7-O-glucoside(Saponarin)	Flavonoids	C08064	--	0.825014	0.00015316	7
123080986	4.24497	up	--	--	Hmmp003156	-3.38929	down	Isovitexin-7-O-glucoside(Saponarin)	Flavonoids	C08064	--	-0.834184	0.000110502	9
123045011	1.29273	insig	--	--	Hmmp003156	-3.38929	down	Isovitexin-7-O-glucoside(Saponarin)	Flavonoids	C08064	--	-0.855253	4.81948e-05	9
123137143	1.13238	insig	--	--	Hmmp003156	-3.38929	down	Isovitexin-7-O-glucoside(Saponarin)	Flavonoids	C08064	--	-0.805574	0.000288957	9
123144622	-1.97406	down	--	--	Hmmp003156	-3.38929	down	Isovitexin-7-O-glucoside(Saponarin)	Flavonoids	C08064	--	0.81023	0.000249813	7
123151118	2.49674	up	--	--	Hmmp003156	-3.38929	down	Isovitexin-7-O-glucoside(Saponarin)	Flavonoids	C08064	--	-0.858308	4.22791e-05	9
123097294	1.17169	insig	--	--	Hmmp003156	-3.38929	down	Isovitexin-7-O-glucoside(Saponarin)	Flavonoids	C08064	--	-0.893197	7.34763e-06	9
123090076	1.38117	insig	--	--	Hmmp003156	-3.38929	down	Isovitexin-7-O-glucoside(Saponarin)	Flavonoids	C08064	--	-0.863527	3.35669e-05	9
123075280	2.85292	up	--	--	Hmmp003156	-3.38929	down	Isovitexin-7-O-glucoside(Saponarin)	Flavonoids	C08064	--	-0.802153	0.000320799	9
123127692	2.26387	up	--	--	Hmmp003156	-3.38929	down	Isovitexin-7-O-glucoside(Saponarin)	Flavonoids	C08064	--	-0.848557	6.3575e-05	9
123185502	2.06153	up	--	--	Hmmp003156	-3.38929	down	Isovitexin-7-O-glucoside(Saponarin)	Flavonoids	C08064	--	-0.897524	5.67657e-06	9
123162858	-1.13001	down	--	--	Hmmp003156	-3.38929	down	Isovitexin-7-O-glucoside(Saponarin)	Flavonoids	C08064	--	0.852799	5.34273e-05	7
123164929	2.65771	up	--	--	Hmmp003156	-3.38929	down	Isovitexin-7-O-glucoside(Saponarin)	Flavonoids	C08064	--	-0.825529	0.000150453	9
123127441	1.00055	insig	--	--	Hmmp003156	-3.38929	down	Isovitexin-7-O-glucoside(Saponarin)	Flavonoids	C08064	--	-0.874654	1.98593e-05	9
123070062	1.48173	up	--	--	Hmmp003156	-3.38929	down	Isovitexin-7-O-glucoside(Saponarin)	Flavonoids	C08064	--	-0.850052	5.9833e-05	9
123052681	1.18684	insig	--	--	Hmmp003156	-3.38929	down	Isovitexin-7-O-glucoside(Saponarin)	Flavonoids	C08064	--	-0.832475	0.000117607	9
novel.3023	1.57218	up	--	--	Hmmp003156	-3.38929	down	Isovitexin-7-O-glucoside(Saponarin)	Flavonoids	C08064	--	-0.826233	0.000146814	9
123181225	2.81686	up	--	--	Hmmp003156	-3.38929	down	Isovitexin-7-O-glucoside(Saponarin)	Flavonoids	C08064	--	-0.819537	0.000184528	9
novel.1099	2.12079	up	--	--	Hmmp003156	-3.38929	down	Isovitexin-7-O-glucoside(Saponarin)	Flavonoids	C08064	--	-0.854315	5.01425e-05	9
123190943	-1.10632	insig	--	--	Hmmp003156	-3.38929	down	Isovitexin-7-O-glucoside(Saponarin)	Flavonoids	C08064	--	0.838637	9.36395e-05	7
123045816	-1.28336	down	K01011	ko00270;ko00920;ko04122	Hmmp003156	-3.38929	down	Isovitexin-7-O-glucoside(Saponarin)	Flavonoids	C08064	--	0.809008	0.00025964	7
123123592	1.63611	up	--	--	Hmmp003156	-3.38929	down	Isovitexin-7-O-glucoside(Saponarin)	Flavonoids	C08064	--	-0.859091	4.08641e-05	9
123085321	3.26836	up	--	--	Hmmp003156	-3.38929	down	Isovitexin-7-O-glucoside(Saponarin)	Flavonoids	C08064	--	-0.921322	1.08053e-06	9
123046906	1.3231	up	--	--	Hmmp003156	-3.38929	down	Isovitexin-7-O-glucoside(Saponarin)	Flavonoids	C08064	--	-0.856249	4.61946e-05	9
123144735	1.10593	up	--	--	Hmmp003156	-3.38929	down	Isovitexin-7-O-glucoside(Saponarin)	Flavonoids	C08064	--	-0.905624	3.39125e-06	9
123143801	1.05941	insig	K02973	--	Hmmp003156	-3.38929	down	Isovitexin-7-O-glucoside(Saponarin)	Flavonoids	C08064	--	-0.857983	4.28793e-05	9
123181793	2.45733	up	--	--	Hmmp003156	-3.38929	down	Isovitexin-7-O-glucoside(Saponarin)	Flavonoids	C08064	--	-0.85504	4.86304e-05	9
123157288	1.29206	insig	--	--	Hmmp003156	-3.38929	down	Isovitexin-7-O-glucoside(Saponarin)	Flavonoids	C08064	--	-0.83243	0.000117799	9
123112760	1.06944	insig	K05286	--	Hmmp003156	-3.38929	down	Isovitexin-7-O-glucoside(Saponarin)	Flavonoids	C08064	--	-0.849513	6.11602e-05	9
123098965	1.3388	up	--	--	Hmmp003156	-3.38929	down	Isovitexin-7-O-glucoside(Saponarin)	Flavonoids	C08064	--	-0.853885	5.10571e-05	9
123087694	1.64087	up	--	--	Hmmp003156	-3.38929	down	Isovitexin-7-O-glucoside(Saponarin)	Flavonoids	C08064	--	-0.810501	0.00024768	9
123122693	1.01193	insig	--	--	Hmmp003156	-3.38929	down	Isovitexin-7-O-glucoside(Saponarin)	Flavonoids	C08064	--	-0.848975	6.25113e-05	9
123093444	2.73665	up	--	--	Hmmp003156	-3.38929	down	Isovitexin-7-O-glucoside(Saponarin)	Flavonoids	C08064	--	-0.801132	0.000330835	9
123110074	1.8052	up	--	--	Hmmp003156	-3.38929	down	Isovitexin-7-O-glucoside(Saponarin)	Flavonoids	C08064	--	-0.804407	0.000299518	9
123190496	2.05687	up	K00872	ko00260;ko00260;ko00260;ko00260;ko00260	Hmmp003156	-3.38929	down	Isovitexin-7-O-glucoside(Saponarin)	Flavonoids	C08064	--	-0.90699	3.0951e-06	9
123119851	2.35076	up	--	--	Hmmp003156	-3.38929	down	Isovitexin-7-O-glucoside(Saponarin)	Flavonoids	C08064	--	-0.809904	0.000252409	9
123111902	1.13853	insig	--	--	Hmmp003156	-3.38929	down	Isovitexin-7-O-glucoside(Saponarin)	Flavonoids	C08064	--	-0.865165	3.11603e-05	9
novel.1751	1.24499	insig	--	--	Hmmp003156	-3.38929	down	Isovitexin-7-O-glucoside(Saponarin)	Flavonoids	C08064	--	-0.845013	7.32302e-05	9
novel.637	2.22308	up	--	--	Hmmp003156	-3.38929	down	Isovitexin-7-O-glucoside(Saponarin)	Flavonoids	C08064	--	-0.82397	0.000158777	9
123159746	2.69027	up	--	--	Hmmp003156	-3.38929	down	Isovitexin-7-O-glucoside(Saponarin)	Flavonoids	C08064	--	-0.80123	0.000329865	9
123190039	1.26347	up	K00051	ko00620;ko00710;ko00620;ko00710	Hmmp003156	-3.38929	down	Isovitexin-7-O-glucoside(Saponarin)	Flavonoids	C08064	--	-0.906745	3.14654e-06	9
123155571	1.88217	up	K03006	ko03020;ko03020;ko03020;ko03020;ko03020	Hmmp003156	-3.38929	down	Isovitexin-7-O-glucoside(Saponarin)	Flavonoids	C08064	--	-0.902148	4.25322e-06	9
123167487	2.2824	up	--	--	Hmmp003156	-3.38929	down	Isovitexin-7-O-glucoside(Saponarin)	Flavonoids	C08064	--	-0.818624	0.000190235	9
novel.874	-1.00802	down	--	--	Hmmp003156	-3.38929	down	Isovitexin-7-O-glucoside(Saponarin)	Flavonoids	C08064	--	0.891613	8.05377e-06	7
123105805	1.49931	up	--	--	Hmmp003156	-3.38929	down	Isovitexin-7-O-glucoside(Saponarin)	Flavonoids	C08064	--	-0.83756	9.75101e-05	9
123144461	1.94329	up	--	--	Hmmp003156	-3.38929	down	Isovitexin-7-O-glucoside(Saponarin)	Flavonoids	C08064	--	-0.830208	0.000127604	9
123180394	1.18067	up	--	--	Hmmp003156	-3.38929	down	Isovitexin-7-O-glucoside(Saponarin)	Flavonoids	C08064	--	-0.824203	0.000157507	9
123149286	-1.48985	down	--	--	Hmmp003156	-3.38929	down	Isovitexin-7-O-glucoside(Saponarin)	Flavonoids	C08064	--	0.881913	1.37229e-05	7
123040826	3.13906	up	--	--	Hmmp003156	-3.38929	down	Isovitexin-7-O-glucoside(Saponarin)	Flavonoids	C08064	--	-0.853059	5.28508e-05	9
123092076	1.85253	up	--	--	Hmmp003156	-3.38929	down	Isovitexin-7-O-glucoside(Saponarin)	Flavonoids	C08064	--	-0.874792	1.97243e-05	9
123097262	1.07362	insig	K12670	--	Hmmp003156	-3.38929	down	Isovitexin-7-O-glucoside(Saponarin)	Flavonoids	C08064	--	-0.804937	0.000294684	9
123081966	2.1515	up	--	--	Hmmp003156	-3.38929	down	Isovitexin-7-O-glucoside(Saponarin)	Flavonoids	C08064	--	-0.880561	1.47272e-05	9
123150297	1.55333	up	--	--	Hmmp003156	-3.38929	down	Isovitexin-7-O-glucoside(Saponarin)	Flavonoids	C08064	--	-0.804131	0.00030206	9
123052997	2.03651	up	--	--	Hmmp003156	-3.38929	down	Isovitexin-7-O-glucoside(Saponarin)	Flavonoids	C08064	--	-0.828062	0.0001377	9
123170203	-2.44839	insig	--	--	Hmmp003156	-3.38929	down	Isovitexin-7-O-glucoside(Saponarin)	Flavonoids	C08064	--	0.815429	0.000211358	7
123060859	1.12579	up	K00850	ko00052;ko00051;ko00030;ko03018	Hmmp003156	-3.38929	down	Isovitexin-7-O-glucoside(Saponarin)	Flavonoids	C08064	--	-0.817499	0.000197465	9
123167642	-1.88772	down	--	--	Hmmp003156	-3.38929	down	Isovitexin-7-O-glucoside(Saponarin)	Flavonoids	C08064	--	0.807961	0.000268307	7
123188479	1.57421	up	--	--	Hmmp003156	-3.38929	down	Isovitexin-7-O-glucoside(Saponarin)	Flavonoids	C08064	--	-0.873774	2.0737e-05	9
123164136	1.55294	up	--	--	Hmmp003156	-3.38929	down	Isovitexin-7-O-glucoside(Saponarin)	Flavonoids	C08064	--	-0.801324	0.000328927	9
123166295	3.49212	up	--	--	Hmmp003156	-3.38929	down	Isovitexin-7-O-glucoside(Saponarin)	Flavonoids	C08064	--	-0.871906	2.2709e-05	9
123041551	1.8329	up	K00430	--	Hmmp003156	-3.38929	down	Isovitexin-7-O-glucoside(Saponarin)	Flavonoids	C08064	--	-0.824544	0.000155665	9
123105644	1.85292	up	--	--	Hmmp003156	-3.38929	down	Isovitexin-7-O-glucoside(Saponarin)	Flavonoids	C08064	--	-0.899807	4.93112e-06	9
123070032	2.53772	up	--	--	Hmmp003156	-3.38929	down	Isovitexin-7-O-glucoside(Saponarin)	Flavonoids	C08064	--	-0.822056	0.000169502	9
123085752	-1.27106	down	--	--	Hmmp003156	-3.38929	down	Isovitexin-7-O-glucoside(Saponarin)	Flavonoids	C08064	--	0.836017	0.000103282	7
123167644	3.13832	up	--	--	Hmmp003156	-3.38929	down	Isovitexin-7-O-glucoside(Saponarin)	Flavonoids	C08064	--	-0.804182	0.000301582	9
123112122	1.02814	insig	K15893	ko00630;ko00260	Hmmp003156	-3.38929	down	Isovitexin-7-O-glucoside(Saponarin)	Flavonoids	C08064	--	-0.867319	2.82164e-05	9
123093581	1.25477	insig	--	--	Hmmp003156	-3.38929	down	Isovitexin-7-O-glucoside(Saponarin)	Flavonoids	C08064	--	-0.808272	0.000265707	9
123156897	1.13904	up	--	--	Hmmp003156	-3.38929	down	Isovitexin-7-O-glucoside(Saponarin)	Flavonoids	C08064	--	-0.89645	6.05832e-06	9
123044231	1.2516	up	--	--	Hmmp003156	-3.38929	down	Isovitexin-7-O-glucoside(Saponarin)	Flavonoids	C08064	--	-0.82121	0.000174433	9
123063176	1.656	up	--	--	Hmmp003156	-3.38929	down	Isovitexin-7-O-glucoside(Saponarin)	Flavonoids	C08064	--	-0.805757	0.000287332	9
123068715	-2.42489	down	--	--	Hmmp003156	-3.38929	down	Isovitexin-7-O-glucoside(Saponarin)	Flavonoids	C08064	--	0.80987	0.000252678	7
123068855	1.46809	up	--	--	Hmmp003156	-3.38929	down	Isovitexin-7-O-glucoside(Saponarin)	Flavonoids	C08064	--	-0.87019	2.46532e-05	9
543452	1.39295	up	K14486	--	Hmmp003156	-3.38929	down	Isovitexin-7-O-glucoside(Saponarin)	Flavonoids	C08064	--	-0.894203	6.92653e-06	9
123051985	1.73774	up	--	--	Hmmp003156	-3.38929	down	Isovitexin-7-O-glucoside(Saponarin)	Flavonoids	C08064	--	-0.806729	0.00027881	9
123123934	1.20556	up	--	--	Hmmp003156	-3.38929	down	Isovitexin-7-O-glucoside(Saponarin)	Flavonoids	C08064	--	-0.85511	4.84862e-05	9
123120042	1.43187	up	--	--	Hmmp003156	-3.38929	down	Isovitexin-7-O-glucoside(Saponarin)	Flavonoids	C08064	--	-0.819802	0.000182896	9
123054731	2.46018	up	--	--	Hmmp003156	-3.38929	down	Isovitexin-7-O-glucoside(Saponarin)	Flavonoids	C08064	--	-0.814227	0.000219787	9
123110997	1.20885	up	--	--	Hmmp003156	-3.38929	down	Isovitexin-7-O-glucoside(Saponarin)	Flavonoids	C08064	--	-0.853485	5.19184e-05	9
123111439	1.37826	up	--	--	Hmmp003156	-3.38929	down	Isovitexin-7-O-glucoside(Saponarin)	Flavonoids	C08064	--	-0.915475	1.69724e-06	9
123141205	1.91478	up	--	--	Hmmp003156	-3.38929	down	Isovitexin-7-O-glucoside(Saponarin)	Flavonoids	C08064	--	-0.877338	1.73695e-05	9
123103471	1.06356	insig	--	--	Hmmp003156	-3.38929	down	Isovitexin-7-O-glucoside(Saponarin)	Flavonoids	C08064	--	-0.806537	0.000280478	9
123180876	1.24861	insig	--	--	Hmmp003156	-3.38929	down	Isovitexin-7-O-glucoside(Saponarin)	Flavonoids	C08064	--	-0.829957	0.000128751	9
123069868	1.71296	insig	--	--	Hmmp003156	-3.38929	down	Isovitexin-7-O-glucoside(Saponarin)	Flavonoids	C08064	--	-0.879061	1.59122e-05	9
123188171	2.76389	up	--	--	Hmmp003156	-3.38929	down	Isovitexin-7-O-glucoside(Saponarin)	Flavonoids	C08064	--	-0.830219	0.00012755	9
novel.810	1.49335	up	--	--	Hmmp003156	-3.38929	down	Isovitexin-7-O-glucoside(Saponarin)	Flavonoids	C08064	--	-0.814393	0.000218606	9
novel.1935	1.5823	insig	--	--	Hmmp003156	-3.38929	down	Isovitexin-7-O-glucoside(Saponarin)	Flavonoids	C08064	--	-0.818853	0.000188789	9
123189161	1.16708	up	--	--	Hmmp003156	-3.38929	down	Isovitexin-7-O-glucoside(Saponarin)	Flavonoids	C08064	--	-0.879667	1.54243e-05	9
123146426	1.35278	insig	--	--	Hmmp003156	-3.38929	down	Isovitexin-7-O-glucoside(Saponarin)	Flavonoids	C08064	--	-0.843908	7.64759e-05	9
123119304	2.09324	up	--	--	Hmmp003156	-3.38929	down	Isovitexin-7-O-glucoside(Saponarin)	Flavonoids	C08064	--	-0.847782	6.55927e-05	9
123132403	2.28211	up	--	--	Hmmp003156	-3.38929	down	Isovitexin-7-O-glucoside(Saponarin)	Flavonoids	C08064	--	-0.897114	5.81985e-06	9
123044043	1.03475	insig	K01869	--	Hmmp003156	-3.38929	down	Isovitexin-7-O-glucoside(Saponarin)	Flavonoids	C08064	--	-0.847539	6.62344e-05	9
123105934	2.27986	up	--	--	Hmmp003156	-3.38929	down	Isovitexin-7-O-glucoside(Saponarin)	Flavonoids	C08064	--	-0.831491	0.000121862	9
123147550	1.4467	up	--	--	Hmmp003156	-3.38929	down	Isovitexin-7-O-glucoside(Saponarin)	Flavonoids	C08064	--	-0.8904	8.63178e-06	9
123138643	2.11965	up	K01968	ko00280;ko00280;ko00280;ko00280;ko00280	Hmmp003156	-3.38929	down	Isovitexin-7-O-glucoside(Saponarin)	Flavonoids	C08064	--	-0.865936	3.00795e-05	9
123166550	1.27351	insig	--	--	Hmmp003156	-3.38929	down	Isovitexin-7-O-glucoside(Saponarin)	Flavonoids	C08064	--	-0.843956	7.63332e-05	9
123062765	2.51997	up	--	--	Hmmp003156	-3.38929	down	Isovitexin-7-O-glucoside(Saponarin)	Flavonoids	C08064	--	-0.804726	0.000296597	9
123092479	1.05949	up	--	--	Hmmp003156	-3.38929	down	Isovitexin-7-O-glucoside(Saponarin)	Flavonoids	C08064	--	-0.900319	4.77553e-06	9
novel.1652	1.9891	up	--	--	Hmmp003156	-3.38929	down	Isovitexin-7-O-glucoside(Saponarin)	Flavonoids	C08064	--	-0.829549	0.000130634	9
123188574	2.49771	up	--	--	Hmmp003156	-3.38929	down	Isovitexin-7-O-glucoside(Saponarin)	Flavonoids	C08064	--	-0.921627	1.05438e-06	9
123077814	1.11962	insig	--	--	Hmmp003156	-3.38929	down	Isovitexin-7-O-glucoside(Saponarin)	Flavonoids	C08064	--	-0.806657	0.000279429	9
123172622	2.93476	up	--	--	Hmmp003156	-3.38929	down	Isovitexin-7-O-glucoside(Saponarin)	Flavonoids	C08064	--	-0.877403	1.73125e-05	9
123111721	2.46841	up	--	--	Hmmp003156	-3.38929	down	Isovitexin-7-O-glucoside(Saponarin)	Flavonoids	C08064	--	-0.8503	5.92279e-05	9
123046901	1.13595	insig	--	--	Hmmp003156	-3.38929	down	Isovitexin-7-O-glucoside(Saponarin)	Flavonoids	C08064	--	-0.822445	0.000167278	9
123086166	1.27556	insig	--	--	Hmmp003156	-3.38929	down	Isovitexin-7-O-glucoside(Saponarin)	Flavonoids	C08064	--	-0.84594	7.05947e-05	9
123159346	1.57874	up	K02932	--	Hmmp003156	-3.38929	down	Isovitexin-7-O-glucoside(Saponarin)	Flavonoids	C08064	--	-0.874962	1.95595e-05	9
123127924	1.80035	up	--	--	Hmmp003156	-3.38929	down	Isovitexin-7-O-glucoside(Saponarin)	Flavonoids	C08064	--	-0.817813	0.000195424	9
123093884	5.08793	up	--	--	Hmmp003156	-3.38929	down	Isovitexin-7-O-glucoside(Saponarin)	Flavonoids	C08064	--	-0.831447	0.000122056	9
123086996	1.48708	up	--	--	Hmmp003156	-3.38929	down	Isovitexin-7-O-glucoside(Saponarin)	Flavonoids	C08064	--	-0.883773	1.24354e-05	9
123119150	1.19883	up	--	--	Hmmp003156	-3.38929	down	Isovitexin-7-O-glucoside(Saponarin)	Flavonoids	C08064	--	-0.831759	0.000120689	9
123061214	1.69196	up	--	--	Hmmp003156	-3.38929	down	Isovitexin-7-O-glucoside(Saponarin)	Flavonoids	C08064	--	-0.918724	1.32609e-06	9
123086121	2.77724	up	--	--	Hmmp003156	-3.38929	down	Isovitexin-7-O-glucoside(Saponarin)	Flavonoids	C08064	--	-0.80512	0.000293029	9
123145098	2.33361	up	--	--	Hmmp003156	-3.38929	down	Isovitexin-7-O-glucoside(Saponarin)	Flavonoids	C08064	--	-0.820073	0.000181243	9
123105834	1.16773	up	--	--	Hmmp003156	-3.38929	down	Isovitexin-7-O-glucoside(Saponarin)	Flavonoids	C08064	--	-0.846254	6.97209e-05	9
123071423	2.93918	up	--	--	Hmmp003156	-3.38929	down	Isovitexin-7-O-glucoside(Saponarin)	Flavonoids	C08064	--	-0.972701	1.25855e-09	9
123063134	1.15566	insig	--	--	Hmmp003156	-3.38929	down	Isovitexin-7-O-glucoside(Saponarin)	Flavonoids	C08064	--	-0.816437	0.000204492	9
123143076	-1.34608	insig	--	--	Hmmp003156	-3.38929	down	Isovitexin-7-O-glucoside(Saponarin)	Flavonoids	C08064	--	0.817489	0.000197528	7
123045595	1.0583	insig	--	--	Hmmp003156	-3.38929	down	Isovitexin-7-O-glucoside(Saponarin)	Flavonoids	C08064	--	-0.820154	0.000180749	9
novel.119	1.13598	insig	--	--	Hmmp003156	-3.38929	down	Isovitexin-7-O-glucoside(Saponarin)	Flavonoids	C08064	--	-0.803211	0.000310657	9
123060747	1.01603	insig	--	--	Hmmp003156	-3.38929	down	Isovitexin-7-O-glucoside(Saponarin)	Flavonoids	C08064	--	-0.830192	0.000127676	9
123189397	2.99724	up	--	--	Hmmp003156	-3.38929	down	Isovitexin-7-O-glucoside(Saponarin)	Flavonoids	C08064	--	-0.942885	1.42039e-07	9
123053208	1.39317	insig	--	--	Hmmp003156	-3.38929	down	Isovitexin-7-O-glucoside(Saponarin)	Flavonoids	C08064	--	-0.819103	0.000187219	9
123054197	1.54874	up	K00826	ko00966;ko00270;ko00290;ko00770;ko01210;ko00280;ko00290;ko00770;ko00966;ko01210;ko00270;ko00280;ko00280;ko00290;ko00966;ko01210;ko00270;ko00770	Hmmp003156	-3.38929	down	Isovitexin-7-O-glucoside(Saponarin)	Flavonoids	C08064	--	-0.853914	5.09945e-05	9
123072865	4.61544	up	--	--	Hmmp003156	-3.38929	down	Isovitexin-7-O-glucoside(Saponarin)	Flavonoids	C08064	--	-0.839886	8.93109e-05	9
123045495	1.04872	insig	--	--	Hmmp003156	-3.38929	down	Isovitexin-7-O-glucoside(Saponarin)	Flavonoids	C08064	--	-0.80085	0.000333656	9
123080255	2.25096	up	--	--	Hmmp003156	-3.38929	down	Isovitexin-7-O-glucoside(Saponarin)	Flavonoids	C08064	--	-0.817199	0.000199427	9
123099077	2.65098	up	K00275	ko00750;ko00750;ko00750;ko00750	Hmmp003156	-3.38929	down	Isovitexin-7-O-glucoside(Saponarin)	Flavonoids	C08064	--	-0.949655	6.35937e-08	9
123044920	1.35367	up	--	--	Hmmp003156	-3.38929	down	Isovitexin-7-O-glucoside(Saponarin)	Flavonoids	C08064	--	-0.81778	0.000195634	9
123057014	3.48134	up	--	--	Hmmp003156	-3.38929	down	Isovitexin-7-O-glucoside(Saponarin)	Flavonoids	C08064	--	-0.817798	0.000195521	9
123095066	2.68205	up	--	--	Hmmp003156	-3.38929	down	Isovitexin-7-O-glucoside(Saponarin)	Flavonoids	C08064	--	-0.825188	0.000152241	9
123086112	3.16351	up	--	--	Hmmp003156	-3.38929	down	Isovitexin-7-O-glucoside(Saponarin)	Flavonoids	C08064	--	-0.880231	1.49811e-05	9
123091567	1.68287	up	--	--	Hmmp003156	-3.38929	down	Isovitexin-7-O-glucoside(Saponarin)	Flavonoids	C08064	--	-0.888792	9.45092e-06	9
123149263	1.84601	up	--	--	Hmmp003156	-3.38929	down	Isovitexin-7-O-glucoside(Saponarin)	Flavonoids	C08064	--	-0.816688	0.000202816	9
123080854	1.80576	up	--	--	Hmmp003156	-3.38929	down	Isovitexin-7-O-glucoside(Saponarin)	Flavonoids	C08064	--	-0.878853	1.60821e-05	9
123060972	1.66008	up	--	--	Hmmp003156	-3.38929	down	Isovitexin-7-O-glucoside(Saponarin)	Flavonoids	C08064	--	-0.89529	6.49449e-06	9
123044373	2.9206	up	--	--	Hmmp003156	-3.38929	down	Isovitexin-7-O-glucoside(Saponarin)	Flavonoids	C08064	--	-0.819518	0.000184644	9
123169387	4.54836	up	--	--	Hmmp003156	-3.38929	down	Isovitexin-7-O-glucoside(Saponarin)	Flavonoids	C08064	--	-0.943316	1.3535e-07	9
123063666	1.92585	up	K01079	ko00260;ko00260;ko00260	Hmmp003156	-3.38929	down	Isovitexin-7-O-glucoside(Saponarin)	Flavonoids	C08064	--	-0.918603	1.33855e-06	9
123141626	1.13142	insig	--	--	Hmmp003156	-3.38929	down	Isovitexin-7-O-glucoside(Saponarin)	Flavonoids	C08064	--	-0.876234	1.836e-05	9
123069699	1.16022	insig	--	--	Hmmp003156	-3.38929	down	Isovitexin-7-O-glucoside(Saponarin)	Flavonoids	C08064	--	-0.869847	2.50591e-05	9
123164707	1.72081	up	--	--	Hmmp003156	-3.38929	down	Isovitexin-7-O-glucoside(Saponarin)	Flavonoids	C08064	--	-0.888781	9.45674e-06	9
123180879	2.28318	up	--	--	Hmmp003156	-3.38929	down	Isovitexin-7-O-glucoside(Saponarin)	Flavonoids	C08064	--	-0.803179	0.000310961	9
123068805	1.21004	up	--	--	Hmmp003156	-3.38929	down	Isovitexin-7-O-glucoside(Saponarin)	Flavonoids	C08064	--	-0.823324	0.000162333	9
123157804	1.82739	up	--	--	Hmmp003156	-3.38929	down	Isovitexin-7-O-glucoside(Saponarin)	Flavonoids	C08064	--	-0.83069	0.000125421	9
123092352	1.37138	up	--	--	Hmmp003156	-3.38929	down	Isovitexin-7-O-glucoside(Saponarin)	Flavonoids	C08064	--	-0.812796	0.000230178	9
123046764	1.09138	up	--	--	Hmmp003156	-3.38929	down	Isovitexin-7-O-glucoside(Saponarin)	Flavonoids	C08064	--	-0.86905	2.60209e-05	9
123088513	1.84913	up	--	--	Hmmp003156	-3.38929	down	Isovitexin-7-O-glucoside(Saponarin)	Flavonoids	C08064	--	-0.843024	7.9158e-05	9
123091228	4.44662	up	--	--	Hmmp003156	-3.38929	down	Isovitexin-7-O-glucoside(Saponarin)	Flavonoids	C08064	--	-0.843046	7.90908e-05	9
123155971	1.28632	up	--	--	Hmmp003156	-3.38929	down	Isovitexin-7-O-glucoside(Saponarin)	Flavonoids	C08064	--	-0.831391	0.0001223	9
novel.558	2.04876	up	--	--	Hmmp003156	-3.38929	down	Isovitexin-7-O-glucoside(Saponarin)	Flavonoids	C08064	--	-0.884947	1.16756e-05	9
123182214	1.69541	up	--	--	Hmmp003156	-3.38929	down	Isovitexin-7-O-glucoside(Saponarin)	Flavonoids	C08064	--	-0.811222	0.000242065	9
123098666	1.0855	insig	K03842	--	Hmmp003156	-3.38929	down	Isovitexin-7-O-glucoside(Saponarin)	Flavonoids	C08064	--	-0.81083	0.000245104	9
123188665	2.26765	up	--	--	Hmmp003156	-3.38929	down	Isovitexin-7-O-glucoside(Saponarin)	Flavonoids	C08064	--	-0.827681	0.000139559	9
123147742	-1.63498	down	K12818	--	Hmmp003156	-3.38929	down	Isovitexin-7-O-glucoside(Saponarin)	Flavonoids	C08064	--	0.82512	0.000152603	7
123144425	1.95678	up	--	--	Hmmp003156	-3.38929	down	Isovitexin-7-O-glucoside(Saponarin)	Flavonoids	C08064	--	-0.832702	0.00011664	9
123088130	2.13532	up	--	--	Hmmp003156	-3.38929	down	Isovitexin-7-O-glucoside(Saponarin)	Flavonoids	C08064	--	-0.877962	1.68296e-05	9
123144914	2.37744	up	--	--	Hmmp003156	-3.38929	down	Isovitexin-7-O-glucoside(Saponarin)	Flavonoids	C08064	--	-0.81398	0.000221547	9
123144245	2.4551	up	K14537	ko03008;ko03008;ko03008;ko03008	Hmmp003156	-3.38929	down	Isovitexin-7-O-glucoside(Saponarin)	Flavonoids	C08064	--	-0.805529	0.000289361	9
123046364	3.01018	up	--	--	Hmmp003156	-3.38929	down	Isovitexin-7-O-glucoside(Saponarin)	Flavonoids	C08064	--	-0.852224	5.47171e-05	9
123040285	6.42213	up	--	--	Hmmp003156	-3.38929	down	Isovitexin-7-O-glucoside(Saponarin)	Flavonoids	C08064	--	-0.849981	6.00047e-05	9
123086427	1.56572	up	--	--	Hmmp003156	-3.38929	down	Isovitexin-7-O-glucoside(Saponarin)	Flavonoids	C08064	--	-0.803411	0.000308774	9
novel.2901	1.55958	insig	--	--	Hmmp003156	-3.38929	down	Isovitexin-7-O-glucoside(Saponarin)	Flavonoids	C08064	--	-0.912513	2.10761e-06	9
novel.1140	3.08386	up	--	--	Hmmp003156	-3.38929	down	Isovitexin-7-O-glucoside(Saponarin)	Flavonoids	C08064	--	-0.930753	4.82237e-07	9
123070446	1.25226	up	--	--	Hmmp003156	-3.38929	down	Isovitexin-7-O-glucoside(Saponarin)	Flavonoids	C08064	--	-0.887013	1.04317e-05	9
123045606	1.18153	insig	--	--	Hmmp003156	-3.38929	down	Isovitexin-7-O-glucoside(Saponarin)	Flavonoids	C08064	--	-0.867382	2.81344e-05	9
123045769	1.15179	insig	--	--	Hmmp003156	-3.38929	down	Isovitexin-7-O-glucoside(Saponarin)	Flavonoids	C08064	--	-0.817004	0.000200712	9
123171768	3.64969	insig	--	--	Hmmp003156	-3.38929	down	Isovitexin-7-O-glucoside(Saponarin)	Flavonoids	C08064	--	-0.804605	0.000297696	9
123171453	1.02411	insig	--	--	Hmmp003156	-3.38929	down	Isovitexin-7-O-glucoside(Saponarin)	Flavonoids	C08064	--	-0.801171	0.000330454	9
123044792	1.03459	insig	--	--	Hmmp003156	-3.38929	down	Isovitexin-7-O-glucoside(Saponarin)	Flavonoids	C08064	--	-0.868821	2.63031e-05	9
123110941	3.10558	up	--	--	Hmmp003156	-3.38929	down	Isovitexin-7-O-glucoside(Saponarin)	Flavonoids	C08064	--	-0.827238	0.000141748	9
123091811	1.7361	up	--	--	Hmmp003156	-3.38929	down	Isovitexin-7-O-glucoside(Saponarin)	Flavonoids	C08064	--	-0.880152	1.50429e-05	9
123095994	1.45942	up	--	--	Hmmp003156	-3.38929	down	Isovitexin-7-O-glucoside(Saponarin)	Flavonoids	C08064	--	-0.835396	0.000105684	9
123086062	1.70027	up	--	--	Hmmp003156	-3.38929	down	Isovitexin-7-O-glucoside(Saponarin)	Flavonoids	C08064	--	-0.877105	1.75748e-05	9
novel.1900	1.28006	insig	--	--	Hmmp003156	-3.38929	down	Isovitexin-7-O-glucoside(Saponarin)	Flavonoids	C08064	--	-0.805738	0.000287495	9
123188163	2.69146	up	--	--	Hmmp003156	-3.38929	down	Isovitexin-7-O-glucoside(Saponarin)	Flavonoids	C08064	--	-0.920924	1.11543e-06	9
123144432	1.24906	insig	--	--	Hmmp003156	-3.38929	down	Isovitexin-7-O-glucoside(Saponarin)	Flavonoids	C08064	--	-0.825927	0.000148388	9
123053866	1.88968	up	--	--	Hmmp003156	-3.38929	down	Isovitexin-7-O-glucoside(Saponarin)	Flavonoids	C08064	--	-0.8853	1.14543e-05	9
123055492	1.80696	up	--	--	Hmmp003156	-3.38929	down	Isovitexin-7-O-glucoside(Saponarin)	Flavonoids	C08064	--	-0.85314	5.26733e-05	9
123127384	1.0689	insig	--	--	Hmmp003156	-3.38929	down	Isovitexin-7-O-glucoside(Saponarin)	Flavonoids	C08064	--	-0.89129	8.20449e-06	9
123164215	3.31583	up	--	--	Hmmp003156	-3.38929	down	Isovitexin-7-O-glucoside(Saponarin)	Flavonoids	C08064	--	-0.80514	0.000292844	9
123068193	1.59723	up	--	--	Hmmp003156	-3.38929	down	Isovitexin-7-O-glucoside(Saponarin)	Flavonoids	C08064	--	-0.811772	0.000237854	9
123103710	2.97274	up	--	--	Hmmp003156	-3.38929	down	Isovitexin-7-O-glucoside(Saponarin)	Flavonoids	C08064	--	-0.83504	0.000107081	9
novel.413	1.78597	up	K14494	--	Hmmp003156	-3.38929	down	Isovitexin-7-O-glucoside(Saponarin)	Flavonoids	C08064	--	-0.814852	0.000215365	9
123072672	1.24185	up	--	--	Hmmp003156	-3.38929	down	Isovitexin-7-O-glucoside(Saponarin)	Flavonoids	C08064	--	-0.831028	0.000123909	9
123127453	1.95824	up	--	--	Hmmp003156	-3.38929	down	Isovitexin-7-O-glucoside(Saponarin)	Flavonoids	C08064	--	-0.86904	2.6033e-05	9
123150708	3.1363	up	--	--	Hmmp003156	-3.38929	down	Isovitexin-7-O-glucoside(Saponarin)	Flavonoids	C08064	--	-0.93638	2.81815e-07	9
123160398	1.24887	insig	--	--	Hmmp003156	-3.38929	down	Isovitexin-7-O-glucoside(Saponarin)	Flavonoids	C08064	--	-0.877733	1.70256e-05	9
123076159	1.0439	insig	--	--	Hmmp003156	-3.38929	down	Isovitexin-7-O-glucoside(Saponarin)	Flavonoids	C08064	--	-0.851346	5.67401e-05	9
123135837	-4.00694	down	K13508	ko00561;ko00564;ko00561;ko00564;ko00564;ko00561;ko00564;ko00561	Hmmp003156	-3.38929	down	Isovitexin-7-O-glucoside(Saponarin)	Flavonoids	C08064	--	0.853305	5.23111e-05	7
123182776	1.99812	up	--	--	Hmmp003156	-3.38929	down	Isovitexin-7-O-glucoside(Saponarin)	Flavonoids	C08064	--	-0.832459	0.000117676	9
123083832	3.49521	up	--	--	Hmmp003156	-3.38929	down	Isovitexin-7-O-glucoside(Saponarin)	Flavonoids	C08064	--	-0.91085	2.3722e-06	9
123115208	1.12686	insig	--	--	Hmmp003156	-3.38929	down	Isovitexin-7-O-glucoside(Saponarin)	Flavonoids	C08064	--	-0.821426	0.000173161	9
123165129	1.03044	insig	--	--	Hmmp003156	-3.38929	down	Isovitexin-7-O-glucoside(Saponarin)	Flavonoids	C08064	--	-0.812568	0.00023187	9
123051515	1.82134	insig	K15095	ko00902;ko00902	Hmmp003156	-3.38929	down	Isovitexin-7-O-glucoside(Saponarin)	Flavonoids	C08064	--	-0.835854	0.000103907	9
123085108	4.45707	up	--	--	Hmmp003156	-3.38929	down	Isovitexin-7-O-glucoside(Saponarin)	Flavonoids	C08064	--	-0.853305	5.23115e-05	9
123047314	1.8462	up	--	--	Hmmp003156	-3.38929	down	Isovitexin-7-O-glucoside(Saponarin)	Flavonoids	C08064	--	-0.893723	7.12508e-06	9
123127374	1.36054	up	--	--	Hmmp003156	-3.38929	down	Isovitexin-7-O-glucoside(Saponarin)	Flavonoids	C08064	--	-0.827452	0.000140685	9
123065131	1.67711	insig	--	--	Hmmp003156	-3.38929	down	Isovitexin-7-O-glucoside(Saponarin)	Flavonoids	C08064	--	-0.813882	0.000222253	9
123088092	4.08587	up	--	--	Hmmp003156	-3.38929	down	Isovitexin-7-O-glucoside(Saponarin)	Flavonoids	C08064	--	-0.839202	9.16602e-05	9
123084945	2.2859	up	--	--	Hmmp003156	-3.38929	down	Isovitexin-7-O-glucoside(Saponarin)	Flavonoids	C08064	--	-0.815302	0.000212233	9
123120700	1.2054	insig	--	--	Hmmp003156	-3.38929	down	Isovitexin-7-O-glucoside(Saponarin)	Flavonoids	C08064	--	-0.836059	0.000103119	9
123110993	2.19695	up	--	--	Hmmp003156	-3.38929	down	Isovitexin-7-O-glucoside(Saponarin)	Flavonoids	C08064	--	-0.919166	1.28131e-06	9
123060254	1.31787	up	K12447	ko00052;ko00520;ko00053;ko00040;ko00052;ko00520;ko00040;ko00053;ko00520;ko00040;ko00052;ko00053	Hmmp003156	-3.38929	down	Isovitexin-7-O-glucoside(Saponarin)	Flavonoids	C08064	--	-0.859257	4.05698e-05	9
123188304	1.46227	insig	--	--	Hmmp003156	-3.38929	down	Isovitexin-7-O-glucoside(Saponarin)	Flavonoids	C08064	--	-0.83147	0.000121952	9
123062251	2.74882	up	K04718	ko00600;ko00600;ko00600;ko00600	Hmmp003156	-3.38929	down	Isovitexin-7-O-glucoside(Saponarin)	Flavonoids	C08064	--	-0.851702	5.59131e-05	9
123183344	4.23414	up	--	--	Hmmp003156	-3.38929	down	Isovitexin-7-O-glucoside(Saponarin)	Flavonoids	C08064	--	-0.815787	0.000208896	9
123058378	2.29758	up	K13425	ko04016;ko04016	Hmmp003156	-3.38929	down	Isovitexin-7-O-glucoside(Saponarin)	Flavonoids	C08064	--	-0.805373	0.000290753	9
123061537	1.36253	insig	--	--	Hmmp003156	-3.38929	down	Isovitexin-7-O-glucoside(Saponarin)	Flavonoids	C08064	--	-0.83313	0.00011484	9
123060793	1.25426	insig	--	--	Hmmp003156	-3.38929	down	Isovitexin-7-O-glucoside(Saponarin)	Flavonoids	C08064	--	-0.831905	0.000120058	9
123061893	2.16102	up	K10581	ko04120;ko04120	Hmmp003156	-3.38929	down	Isovitexin-7-O-glucoside(Saponarin)	Flavonoids	C08064	--	-0.888148	9.79654e-06	9
123120853	1.19599	insig	K01456	--	Hmmp003156	-3.38929	down	Isovitexin-7-O-glucoside(Saponarin)	Flavonoids	C08064	--	-0.808298	0.000265495	9
123147629	1.91631	insig	--	--	Hmmp003156	-3.38929	down	Isovitexin-7-O-glucoside(Saponarin)	Flavonoids	C08064	--	-0.821599	0.000172151	9
123132303	1.96568	up	--	--	Hmmp003156	-3.38929	down	Isovitexin-7-O-glucoside(Saponarin)	Flavonoids	C08064	--	-0.907199	3.05171e-06	9
123157987	1.72864	up	--	--	Hmmp003156	-3.38929	down	Isovitexin-7-O-glucoside(Saponarin)	Flavonoids	C08064	--	-0.921836	1.03675e-06	9
123052092	1.14933	insig	--	--	Hmmp003156	-3.38929	down	Isovitexin-7-O-glucoside(Saponarin)	Flavonoids	C08064	--	-0.80563	0.000288459	9
123119778	1.77563	insig	--	--	Hmmp003156	-3.38929	down	Isovitexin-7-O-glucoside(Saponarin)	Flavonoids	C08064	--	-0.820028	0.000181516	9
123104694	1.51181	up	--	--	Hmmp003156	-3.38929	down	Isovitexin-7-O-glucoside(Saponarin)	Flavonoids	C08064	--	-0.817105	0.000200047	9
123181665	2.6788	up	--	--	Hmmp003156	-3.38929	down	Isovitexin-7-O-glucoside(Saponarin)	Flavonoids	C08064	--	-0.823604	0.00016078	9
123091405	2.42838	up	--	--	Hmmp003156	-3.38929	down	Isovitexin-7-O-glucoside(Saponarin)	Flavonoids	C08064	--	-0.805043	0.000293724	9
123074450	3.80833	up	--	--	Hmmp003156	-3.38929	down	Isovitexin-7-O-glucoside(Saponarin)	Flavonoids	C08064	--	-0.871839	2.27821e-05	9
123158073	1.55776	up	--	--	Hmmp003156	-3.38929	down	Isovitexin-7-O-glucoside(Saponarin)	Flavonoids	C08064	--	-0.846886	6.79888e-05	9
123046253	3.51346	up	--	--	Hmmp003156	-3.38929	down	Isovitexin-7-O-glucoside(Saponarin)	Flavonoids	C08064	--	-0.804544	0.00029826	9
novel.1152	1.35336	up	--	--	Hmmp003156	-3.38929	down	Isovitexin-7-O-glucoside(Saponarin)	Flavonoids	C08064	--	-0.812053	0.000235729	9
123156899	1.16489	insig	--	--	Hmmp003156	-3.38929	down	Isovitexin-7-O-glucoside(Saponarin)	Flavonoids	C08064	--	-0.853888	5.10487e-05	9
123103017	2.12863	up	--	--	Hmmp003156	-3.38929	down	Isovitexin-7-O-glucoside(Saponarin)	Flavonoids	C08064	--	-0.844429	7.49314e-05	9
123163980	1.35675	insig	--	--	Hmmp003156	-3.38929	down	Isovitexin-7-O-glucoside(Saponarin)	Flavonoids	C08064	--	-0.814674	0.000216618	9
123164349	2.76179	insig	K20718	--	Hmmp003156	-3.38929	down	Isovitexin-7-O-glucoside(Saponarin)	Flavonoids	C08064	--	-0.833316	0.000114065	9
123136808	-1.7704	down	--	--	Hmmp003156	-3.38929	down	Isovitexin-7-O-glucoside(Saponarin)	Flavonoids	C08064	--	0.832848	0.000116023	7
novel.1949	2.053	insig	--	--	Hmmp003156	-3.38929	down	Isovitexin-7-O-glucoside(Saponarin)	Flavonoids	C08064	--	-0.90632	3.23759e-06	9
123155464	1.47962	insig	--	--	Hmmp003156	-3.38929	down	Isovitexin-7-O-glucoside(Saponarin)	Flavonoids	C08064	--	-0.884866	1.17262e-05	9
123112475	1.9614	up	--	--	Hmmp003156	-3.38929	down	Isovitexin-7-O-glucoside(Saponarin)	Flavonoids	C08064	--	-0.859009	4.10115e-05	9
novel.362	1.62941	insig	--	--	Hmmp003156	-3.38929	down	Isovitexin-7-O-glucoside(Saponarin)	Flavonoids	C08064	--	-0.825776	0.000149167	9
123135013	1.01557	insig	--	--	Hmmp003156	-3.38929	down	Isovitexin-7-O-glucoside(Saponarin)	Flavonoids	C08064	--	-0.800994	0.000332213	9
123110247	1.25275	up	--	--	Hmmp003156	-3.38929	down	Isovitexin-7-O-glucoside(Saponarin)	Flavonoids	C08064	--	-0.859788	3.96379e-05	9
123163961	1.01825	insig	--	--	Hmmp003156	-3.38929	down	Isovitexin-7-O-glucoside(Saponarin)	Flavonoids	C08064	--	-0.850685	5.83032e-05	9
123063196	-1.13938	insig	--	--	Hmmp003156	-3.38929	down	Isovitexin-7-O-glucoside(Saponarin)	Flavonoids	C08064	--	0.827072	0.000142572	7
123157865	3.7781	up	--	--	Hmmp003156	-3.38929	down	Isovitexin-7-O-glucoside(Saponarin)	Flavonoids	C08064	--	-0.819671	0.0001837	9
123124371	2.23328	insig	--	--	Hmmp003156	-3.38929	down	Isovitexin-7-O-glucoside(Saponarin)	Flavonoids	C08064	--	-0.817561	0.00019706	9
123069622	1.38107	up	--	--	Hmmp003156	-3.38929	down	Isovitexin-7-O-glucoside(Saponarin)	Flavonoids	C08064	--	-0.926693	6.91477e-07	9
123144640	2.58126	up	--	--	Hmmp003156	-3.38929	down	Isovitexin-7-O-glucoside(Saponarin)	Flavonoids	C08064	--	-0.900884	4.60875e-06	9
123081028	6.43601	up	--	--	Hmmp003156	-3.38929	down	Isovitexin-7-O-glucoside(Saponarin)	Flavonoids	C08064	--	-0.818065	0.000193799	9
123127182	1.17952	insig	--	--	Hmmp003156	-3.38929	down	Isovitexin-7-O-glucoside(Saponarin)	Flavonoids	C08064	--	-0.900964	4.58558e-06	9
123110891	2.38928	up	--	--	Hmmp003156	-3.38929	down	Isovitexin-7-O-glucoside(Saponarin)	Flavonoids	C08064	--	-0.844079	7.5966e-05	9
123062074	1.89517	up	K00748	--	Hmmp003156	-3.38929	down	Isovitexin-7-O-glucoside(Saponarin)	Flavonoids	C08064	--	-0.898613	5.30984e-06	9
novel.1235	2.2557	insig	--	--	Hmmp003156	-3.38929	down	Isovitexin-7-O-glucoside(Saponarin)	Flavonoids	C08064	--	-0.804894	0.000295069	9
123164455	2.92569	up	--	--	Hmmp003156	-3.38929	down	Isovitexin-7-O-glucoside(Saponarin)	Flavonoids	C08064	--	-0.821361	0.000173544	9
123092671	2.04872	up	--	--	Hmmp003156	-3.38929	down	Isovitexin-7-O-glucoside(Saponarin)	Flavonoids	C08064	--	-0.819629	0.000183956	9
123086116	1.8997	up	--	--	Hmmp003156	-3.38929	down	Isovitexin-7-O-glucoside(Saponarin)	Flavonoids	C08064	--	-0.863841	3.30938e-05	9
123144456	1.80908	up	--	--	Hmmp003156	-3.38929	down	Isovitexin-7-O-glucoside(Saponarin)	Flavonoids	C08064	--	-0.853434	5.20288e-05	9
novel.625	4.46581	up	--	--	Hmmp003156	-3.38929	down	Isovitexin-7-O-glucoside(Saponarin)	Flavonoids	C08064	--	-0.807687	0.000270618	9
123063675	3.71057	up	--	--	Hmmp003156	-3.38929	down	Isovitexin-7-O-glucoside(Saponarin)	Flavonoids	C08064	--	-0.835717	0.000104437	9
novel.978	3.29862	up	--	--	Hmmp003156	-3.38929	down	Isovitexin-7-O-glucoside(Saponarin)	Flavonoids	C08064	--	-0.829764	0.00012964	9
123058321	2.41049	up	--	--	Hmmp003156	-3.38929	down	Isovitexin-7-O-glucoside(Saponarin)	Flavonoids	C08064	--	-0.803824	0.000304909	9
123085902	1.67904	up	--	--	Hmmp003156	-3.38929	down	Isovitexin-7-O-glucoside(Saponarin)	Flavonoids	C08064	--	-0.837632	9.72464e-05	9
123130692	3.14876	up	--	--	Hmmp003156	-3.38929	down	Isovitexin-7-O-glucoside(Saponarin)	Flavonoids	C08064	--	-0.819242	0.000186356	9
123165742	1.62916	up	--	--	Hmmp003156	-3.38929	down	Isovitexin-7-O-glucoside(Saponarin)	Flavonoids	C08064	--	-0.80366	0.00030644	9
123157623	1.35306	insig	--	--	Hmmp003156	-3.38929	down	Isovitexin-7-O-glucoside(Saponarin)	Flavonoids	C08064	--	-0.8014	0.00032818	9
123092896	5.56391	up	--	--	Hmmp003156	-3.38929	down	Isovitexin-7-O-glucoside(Saponarin)	Flavonoids	C08064	--	-0.914481	1.82669e-06	9
123044794	1.26121	insig	--	--	Hmmp003156	-3.38929	down	Isovitexin-7-O-glucoside(Saponarin)	Flavonoids	C08064	--	-0.845438	7.20129e-05	9
123065447	2.21099	up	K13425	ko04016;ko04016	Hmmp003156	-3.38929	down	Isovitexin-7-O-glucoside(Saponarin)	Flavonoids	C08064	--	-0.864584	3.19978e-05	9
123159854	1.50276	insig	K01867	ko00970	Hmmp003156	-3.38929	down	Isovitexin-7-O-glucoside(Saponarin)	Flavonoids	C08064	--	-0.860361	3.86523e-05	9
123130212	2.12358	up	--	--	Hmmp003156	-3.38929	down	Isovitexin-7-O-glucoside(Saponarin)	Flavonoids	C08064	--	-0.811379	0.000240858	9
123144400	2.23407	up	--	--	Hmmp003156	-3.38929	down	Isovitexin-7-O-glucoside(Saponarin)	Flavonoids	C08064	--	-0.830635	0.000125669	9
123091934	1.39633	insig	--	--	Hmmp003156	-3.38929	down	Isovitexin-7-O-glucoside(Saponarin)	Flavonoids	C08064	--	-0.822901	0.000164698	9
123114420	1.80286	insig	--	--	Hmmp003156	-3.38929	down	Isovitexin-7-O-glucoside(Saponarin)	Flavonoids	C08064	--	-0.803898	0.000304217	9
novel.2108	2.12936	up	--	--	Hmmp003156	-3.38929	down	Isovitexin-7-O-glucoside(Saponarin)	Flavonoids	C08064	--	-0.832993	0.000115415	9
123067642	1.69372	insig	--	--	Hmmp003156	-3.38929	down	Isovitexin-7-O-glucoside(Saponarin)	Flavonoids	C08064	--	-0.915122	1.7423e-06	9
123110117	1.06823	insig	--	--	Hmmp003156	-3.38929	down	Isovitexin-7-O-glucoside(Saponarin)	Flavonoids	C08064	--	-0.810322	0.00024909	9
123123173	2.3408	up	--	--	Hmmp003156	-3.38929	down	Isovitexin-7-O-glucoside(Saponarin)	Flavonoids	C08064	--	-0.872203	2.23856e-05	9
123095588	-2.24807	down	--	--	Hmmp003156	-3.38929	down	Isovitexin-7-O-glucoside(Saponarin)	Flavonoids	C08064	--	0.811011	0.000243696	7
123128163	1.194	insig	--	--	Hmmp003156	-3.38929	down	Isovitexin-7-O-glucoside(Saponarin)	Flavonoids	C08064	--	-0.806157	0.0002838	9
123093728	2.60572	up	--	--	Hmmp003156	-3.38929	down	Isovitexin-7-O-glucoside(Saponarin)	Flavonoids	C08064	--	-0.834893	0.000107662	9
123043801	1.2028	up	--	--	Hmmp003156	-3.38929	down	Isovitexin-7-O-glucoside(Saponarin)	Flavonoids	C08064	--	-0.839721	8.98723e-05	9
novel.2837	2.84312	up	--	--	Hmmp003156	-3.38929	down	Isovitexin-7-O-glucoside(Saponarin)	Flavonoids	C08064	--	-0.810532	0.000247437	9
123079432	1.7745	up	--	--	Hmmp003156	-3.38929	down	Isovitexin-7-O-glucoside(Saponarin)	Flavonoids	C08064	--	-0.869303	2.57127e-05	9
123102826	1.25526	insig	--	--	Hmmp003156	-3.38929	down	Isovitexin-7-O-glucoside(Saponarin)	Flavonoids	C08064	--	-0.800162	0.000340616	9
123054928	2.24224	up	--	--	Hmmp003156	-3.38929	down	Isovitexin-7-O-glucoside(Saponarin)	Flavonoids	C08064	--	-0.810573	0.000247115	9
123080285	1.46794	insig	--	--	Hmmp003156	-3.38929	down	Isovitexin-7-O-glucoside(Saponarin)	Flavonoids	C08064	--	-0.839602	9.02797e-05	9
123122550	2.27863	insig	--	--	Hmmp003156	-3.38929	down	Isovitexin-7-O-glucoside(Saponarin)	Flavonoids	C08064	--	-0.81218	0.00023477	9
123062645	1.40394	up	K05658	ko02010;ko02010;ko02010	Hmmp003156	-3.38929	down	Isovitexin-7-O-glucoside(Saponarin)	Flavonoids	C08064	--	-0.830441	0.000126546	9
123151350	3.72185	up	--	--	Hmmp003156	-3.38929	down	Isovitexin-7-O-glucoside(Saponarin)	Flavonoids	C08064	--	-0.866474	2.93427e-05	9
123167094	1.50349	insig	--	--	Hmmp003156	-3.38929	down	Isovitexin-7-O-glucoside(Saponarin)	Flavonoids	C08064	--	-0.806402	0.000281648	9
123085888	2.23607	up	--	--	Hmmp003156	-3.38929	down	Isovitexin-7-O-glucoside(Saponarin)	Flavonoids	C08064	--	-0.821789	0.000171045	9
123147707	1.55122	insig	--	--	Hmmp003156	-3.38929	down	Isovitexin-7-O-glucoside(Saponarin)	Flavonoids	C08064	--	-0.827167	0.000142101	9
123115574	1.69173	insig	--	--	Hmmp003156	-3.38929	down	Isovitexin-7-O-glucoside(Saponarin)	Flavonoids	C08064	--	-0.824808	0.000154257	9
novel.205	6.3072	up	--	--	Hmmp003156	-3.38929	down	Isovitexin-7-O-glucoside(Saponarin)	Flavonoids	C08064	--	-0.80247	0.000317736	9
123061160	2.01168	up	--	--	Hmmp003156	-3.38929	down	Isovitexin-7-O-glucoside(Saponarin)	Flavonoids	C08064	--	-0.802427	0.000318148	9
123157755	5.1963	up	--	--	Hmmp003156	-3.38929	down	Isovitexin-7-O-glucoside(Saponarin)	Flavonoids	C08064	--	-0.802517	0.000317282	9
123044445	2.70549	insig	--	--	Hmmp003156	-3.38929	down	Isovitexin-7-O-glucoside(Saponarin)	Flavonoids	C08064	--	-0.826132	0.000147334	9
123151163	2.12214	up	--	--	Hmmp003156	-3.38929	down	Isovitexin-7-O-glucoside(Saponarin)	Flavonoids	C08064	--	-0.857542	4.37027e-05	9
123071851	1.39674	insig	--	--	Hmmp003156	-3.38929	down	Isovitexin-7-O-glucoside(Saponarin)	Flavonoids	C08064	--	-0.844597	7.44383e-05	9
novel.1882	3.95281	up	--	--	Hmmp003156	-3.38929	down	Isovitexin-7-O-glucoside(Saponarin)	Flavonoids	C08064	--	-0.887779	9.99978e-06	9
123069079	1.05674	insig	--	--	Hmmp003156	-3.38929	down	Isovitexin-7-O-glucoside(Saponarin)	Flavonoids	C08064	--	-0.865392	3.08389e-05	9
novel.1534	1.68792	insig	--	--	Hmmp003156	-3.38929	down	Isovitexin-7-O-glucoside(Saponarin)	Flavonoids	C08064	--	-0.811974	0.000236324	9
123161048	1.9736	up	--	--	Hmmp003156	-3.38929	down	Isovitexin-7-O-glucoside(Saponarin)	Flavonoids	C08064	--	-0.850058	5.98173e-05	9
123065220	2.3064	up	K14496	ko04016;ko04016;ko04016	Hmmp003156	-3.38929	down	Isovitexin-7-O-glucoside(Saponarin)	Flavonoids	C08064	--	-0.910285	2.46817e-06	9
123151719	2.0908	up	--	--	Hmmp003156	-3.38929	down	Isovitexin-7-O-glucoside(Saponarin)	Flavonoids	C08064	--	-0.91301	2.03353e-06	9
123146272	1.60139	insig	--	--	Hmmp003156	-3.38929	down	Isovitexin-7-O-glucoside(Saponarin)	Flavonoids	C08064	--	-0.866776	2.89354e-05	9
123169140	4.07391	up	--	--	Hmmp003156	-3.38929	down	Isovitexin-7-O-glucoside(Saponarin)	Flavonoids	C08064	--	-0.838786	9.31134e-05	9
123143233	2.98054	up	K19892	ko00500;ko00500;ko00500;ko00500;ko00500	Hmmp003156	-3.38929	down	Isovitexin-7-O-glucoside(Saponarin)	Flavonoids	C08064	--	-0.823043	0.0001639	9
123182854	2.14819	insig	--	--	Hmmp003156	-3.38929	down	Isovitexin-7-O-glucoside(Saponarin)	Flavonoids	C08064	--	-0.838212	9.515e-05	9
123044328	1.27307	up	--	--	Hmmp003156	-3.38929	down	Isovitexin-7-O-glucoside(Saponarin)	Flavonoids	C08064	--	-0.801436	0.000327828	9
123071008	3.37833	up	--	--	Hmmp003156	-3.38929	down	Isovitexin-7-O-glucoside(Saponarin)	Flavonoids	C08064	--	-0.820085	0.000181168	9
123071806	2.78778	up	--	--	Hmmp003156	-3.38929	down	Isovitexin-7-O-glucoside(Saponarin)	Flavonoids	C08064	--	-0.930072	5.13034e-07	9
123092160	3.11816	up	K05350	ko00460;ko00500;ko00500;ko00460	Hmmp003156	-3.38929	down	Isovitexin-7-O-glucoside(Saponarin)	Flavonoids	C08064	--	-0.813248	0.000226851	9
novel.2289	1.25378	insig	--	--	Hmmp003156	-3.38929	down	Isovitexin-7-O-glucoside(Saponarin)	Flavonoids	C08064	--	-0.845285	7.24496e-05	9
123077870	1.43619	insig	--	--	Hmmp003156	-3.38929	down	Isovitexin-7-O-glucoside(Saponarin)	Flavonoids	C08064	--	-0.847392	6.66257e-05	9
123127341	1.99026	insig	K01738	--	Hmmp003156	-3.38929	down	Isovitexin-7-O-glucoside(Saponarin)	Flavonoids	C08064	--	-0.817931	0.000194658	9
123164281	1.27758	up	--	--	Hmmp003156	-3.38929	down	Isovitexin-7-O-glucoside(Saponarin)	Flavonoids	C08064	--	-0.851014	5.75196e-05	9
123075185	2.59729	up	--	--	Hmmp003156	-3.38929	down	Isovitexin-7-O-glucoside(Saponarin)	Flavonoids	C08064	--	-0.867426	2.80767e-05	9
123152690	1.70442	insig	--	--	Hmmp003156	-3.38929	down	Isovitexin-7-O-glucoside(Saponarin)	Flavonoids	C08064	--	-0.84133	8.45126e-05	9
123105536	3.08401	up	--	--	Hmmp003156	-3.38929	down	Isovitexin-7-O-glucoside(Saponarin)	Flavonoids	C08064	--	-0.803453	0.000308377	9
123055252	2.55336	up	--	--	Hmmp003156	-3.38929	down	Isovitexin-7-O-glucoside(Saponarin)	Flavonoids	C08064	--	-0.830122	0.000127994	9
123144157	1.48471	insig	--	--	Hmmp003156	-3.38929	down	Isovitexin-7-O-glucoside(Saponarin)	Flavonoids	C08064	--	-0.816103	0.000206744	9
123044854	1.62225	insig	--	--	Hmmp003156	-3.38929	down	Isovitexin-7-O-glucoside(Saponarin)	Flavonoids	C08064	--	-0.835733	0.000104376	9
123063382	1.45193	insig	--	--	Hmmp003156	-3.38929	down	Isovitexin-7-O-glucoside(Saponarin)	Flavonoids	C08064	--	-0.80565	0.000288277	9
123061279	2.4531	insig	--	--	Hmmp003156	-3.38929	down	Isovitexin-7-O-glucoside(Saponarin)	Flavonoids	C08064	--	-0.855581	4.7528e-05	9
123069737	1.11911	insig	--	--	Hmmp003156	-3.38929	down	Isovitexin-7-O-glucoside(Saponarin)	Flavonoids	C08064	--	-0.822462	0.00016718	9
123188353	1.71181	up	--	--	Hmmp003156	-3.38929	down	Isovitexin-7-O-glucoside(Saponarin)	Flavonoids	C08064	--	-0.858284	4.23244e-05	9
123085369	2.33911	insig	--	--	Hmmp003156	-3.38929	down	Isovitexin-7-O-glucoside(Saponarin)	Flavonoids	C08064	--	-0.884393	1.20289e-05	9
123188808	2.39993	insig	--	--	Hmmp003156	-3.38929	down	Isovitexin-7-O-glucoside(Saponarin)	Flavonoids	C08064	--	-0.811278	0.000241634	9
123102631	1.39756	insig	--	--	Hmmp003156	-3.38929	down	Isovitexin-7-O-glucoside(Saponarin)	Flavonoids	C08064	--	-0.827594	0.000139985	9
123170563	2.53778	up	--	--	Hmmp003156	-3.38929	down	Isovitexin-7-O-glucoside(Saponarin)	Flavonoids	C08064	--	-0.836877	0.000100031	9
123096643	1.155	insig	--	--	Hmmp003156	-3.38929	down	Isovitexin-7-O-glucoside(Saponarin)	Flavonoids	C08064	--	-0.802065	0.000321653	9
123171148	1.95581	up	--	--	Hmmp003156	-3.38929	down	Isovitexin-7-O-glucoside(Saponarin)	Flavonoids	C08064	--	-0.805245	0.000291897	9
123044771	3.1402	up	--	--	Hmmp003156	-3.38929	down	Isovitexin-7-O-glucoside(Saponarin)	Flavonoids	C08064	--	-0.881916	1.37209e-05	9
123119077	2.06079	up	--	--	Hmmp003156	-3.38929	down	Isovitexin-7-O-glucoside(Saponarin)	Flavonoids	C08064	--	-0.887616	1.00906e-05	9
123148627	2.13702	up	--	--	Hmmp003156	-3.38929	down	Isovitexin-7-O-glucoside(Saponarin)	Flavonoids	C08064	--	-0.852003	5.5222e-05	9
123131905	2.45432	up	--	--	Hmmp003156	-3.38929	down	Isovitexin-7-O-glucoside(Saponarin)	Flavonoids	C08064	--	-0.835308	0.000106027	9
123147617	2.8657	up	--	--	Hmmp003156	-3.38929	down	Isovitexin-7-O-glucoside(Saponarin)	Flavonoids	C08064	--	-0.810817	0.000245209	9
123143463	1.07952	insig	--	--	Hmmp003156	-3.38929	down	Isovitexin-7-O-glucoside(Saponarin)	Flavonoids	C08064	--	-0.851272	5.69132e-05	9
123166389	3.51514	up	--	--	Hmmp003156	-3.38929	down	Isovitexin-7-O-glucoside(Saponarin)	Flavonoids	C08064	--	-0.816317	0.000205301	9
123041167	2.26307	up	--	--	Hmmp003156	-3.38929	down	Isovitexin-7-O-glucoside(Saponarin)	Flavonoids	C08064	--	-0.815018	0.000214209	9
123061232	3.42979	up	--	--	Hmmp003156	-3.38929	down	Isovitexin-7-O-glucoside(Saponarin)	Flavonoids	C08064	--	-0.896358	6.09187e-06	9
123150263	3.53427	up	--	--	Hmmp003156	-3.38929	down	Isovitexin-7-O-glucoside(Saponarin)	Flavonoids	C08064	--	-0.869129	2.59239e-05	9
123189090	1.85139	insig	--	--	Hmmp003156	-3.38929	down	Isovitexin-7-O-glucoside(Saponarin)	Flavonoids	C08064	--	-0.826241	0.000146776	9
123188924	2.52852	up	--	--	Hmmp003156	-3.38929	down	Isovitexin-7-O-glucoside(Saponarin)	Flavonoids	C08064	--	-0.867828	2.75556e-05	9
123062348	2.42459	insig	--	--	Hmmp003156	-3.38929	down	Isovitexin-7-O-glucoside(Saponarin)	Flavonoids	C08064	--	-0.807216	0.000274618	9
123045038	2.31117	up	--	--	Hmmp003156	-3.38929	down	Isovitexin-7-O-glucoside(Saponarin)	Flavonoids	C08064	--	-0.803451	0.000308391	9
123074689	3.37997	up	--	--	Hmmp003156	-3.38929	down	Isovitexin-7-O-glucoside(Saponarin)	Flavonoids	C08064	--	-0.839888	8.93028e-05	9
123041752	2.86073	insig	--	--	Hmmp003156	-3.38929	down	Isovitexin-7-O-glucoside(Saponarin)	Flavonoids	C08064	--	-0.853344	5.22266e-05	9
novel.2404	2.8157	up	--	--	Hmmp003156	-3.38929	down	Isovitexin-7-O-glucoside(Saponarin)	Flavonoids	C08064	--	-0.824852	0.000154024	9
123044823	1.62553	up	--	--	Hmmp003156	-3.38929	down	Isovitexin-7-O-glucoside(Saponarin)	Flavonoids	C08064	--	-0.873689	2.08235e-05	9
123186957	3.81633	up	--	--	Hmmp003156	-3.38929	down	Isovitexin-7-O-glucoside(Saponarin)	Flavonoids	C08064	--	-0.820466	0.000178862	9
123160216	1.92844	up	--	--	Hmmp003156	-3.38929	down	Isovitexin-7-O-glucoside(Saponarin)	Flavonoids	C08064	--	-0.894627	6.75538e-06	9
123082969	2.61487	insig	--	--	Hmmp003156	-3.38929	down	Isovitexin-7-O-glucoside(Saponarin)	Flavonoids	C08064	--	-0.850743	5.81648e-05	9
123187423	3.26807	up	K01209	ko00520;ko00520;ko00520	Hmmp003156	-3.38929	down	Isovitexin-7-O-glucoside(Saponarin)	Flavonoids	C08064	--	-0.8248	0.000154299	9
123189488	5.27263	up	K12639	ko00905;ko00905;ko00905	Hmmp003156	-3.38929	down	Isovitexin-7-O-glucoside(Saponarin)	Flavonoids	C08064	--	-0.80742	0.000272875	9
123062573	2.86559	up	--	--	Hmmp003156	-3.38929	down	Isovitexin-7-O-glucoside(Saponarin)	Flavonoids	C08064	--	-0.805999	0.000285187	9
123070318	2.50714	up	K14486	--	Hmmp003156	-3.38929	down	Isovitexin-7-O-glucoside(Saponarin)	Flavonoids	C08064	--	-0.851084	5.73539e-05	9
123147205	1.40211	insig	--	--	Hmmp003156	-3.38929	down	Isovitexin-7-O-glucoside(Saponarin)	Flavonoids	C08064	--	-0.83416	0.000110602	9
123040545	4.41092	up	--	--	Hmmp003156	-3.38929	down	Isovitexin-7-O-glucoside(Saponarin)	Flavonoids	C08064	--	-0.840329	8.78134e-05	9
123043640	2.67222	insig	K15095	ko00902;ko00902	Hmmp003156	-3.38929	down	Isovitexin-7-O-glucoside(Saponarin)	Flavonoids	C08064	--	-0.846282	6.96427e-05	9
123087281	2.83059	up	K05665	ko02010;ko02010	Hmmp003156	-3.38929	down	Isovitexin-7-O-glucoside(Saponarin)	Flavonoids	C08064	--	-0.804585	0.000297879	9
123127365	2.38998	insig	--	--	Hmmp003156	-3.38929	down	Isovitexin-7-O-glucoside(Saponarin)	Flavonoids	C08064	--	-0.890595	8.53658e-06	9
123188030	1.381	insig	--	--	Hmmp003156	-3.38929	down	Isovitexin-7-O-glucoside(Saponarin)	Flavonoids	C08064	--	-0.83425	0.000110236	9
123050306	1.94247	up	--	--	Hmmp003156	-3.38929	down	Isovitexin-7-O-glucoside(Saponarin)	Flavonoids	C08064	--	-0.802019	0.000322098	9
123069529	1.97684	up	K10884	ko03450;ko03450	Hmmp003156	-3.38929	down	Isovitexin-7-O-glucoside(Saponarin)	Flavonoids	C08064	--	-0.891574	8.07175e-06	9
123042499	1.80651	insig	--	--	Hmmp003156	-3.38929	down	Isovitexin-7-O-glucoside(Saponarin)	Flavonoids	C08064	--	-0.840201	8.82458e-05	9
123130638	1.97683	insig	--	--	Hmmp003156	-3.38929	down	Isovitexin-7-O-glucoside(Saponarin)	Flavonoids	C08064	--	-0.814682	0.000216562	9
123052334	3.18248	insig	--	--	Hmmp003156	-3.38929	down	Isovitexin-7-O-glucoside(Saponarin)	Flavonoids	C08064	--	-0.822266	0.000168298	9
123127404	3.48069	up	--	--	Hmmp003156	-3.38929	down	Isovitexin-7-O-glucoside(Saponarin)	Flavonoids	C08064	--	-0.895854	6.27911e-06	9
123165069	1.97864	insig	--	--	Hmmp003156	-3.38929	down	Isovitexin-7-O-glucoside(Saponarin)	Flavonoids	C08064	--	-0.850686	5.83006e-05	9
123086282	-2.90669	down	--	--	Hmmp003156	-3.38929	down	Isovitexin-7-O-glucoside(Saponarin)	Flavonoids	C08064	--	0.84938	6.14914e-05	7
123076761	4.05152	up	--	--	Hmmp003156	-3.38929	down	Isovitexin-7-O-glucoside(Saponarin)	Flavonoids	C08064	--	-0.817773	0.000195679	9
123141233	3.78148	up	--	--	Hmmp003156	-3.38929	down	Isovitexin-7-O-glucoside(Saponarin)	Flavonoids	C08064	--	-0.803252	0.000310269	9
123117359	2.79488	up	--	--	Hmmp003156	-3.38929	down	Isovitexin-7-O-glucoside(Saponarin)	Flavonoids	C08064	--	-0.884522	1.19459e-05	9
123097063	2.33502	insig	--	--	Hmmp003156	-3.38929	down	Isovitexin-7-O-glucoside(Saponarin)	Flavonoids	C08064	--	-0.823646	0.000160551	9
123102424	1.88699	up	--	--	Hmmp003156	-3.38929	down	Isovitexin-7-O-glucoside(Saponarin)	Flavonoids	C08064	--	-0.903677	3.85386e-06	9
123078432	4.11508	up	K00770	ko00520;ko00520	Hmmp003156	-3.38929	down	Isovitexin-7-O-glucoside(Saponarin)	Flavonoids	C08064	--	-0.830239	0.000127459	9
123183215	2.73912	up	--	--	Hmmp003156	-3.38929	down	Isovitexin-7-O-glucoside(Saponarin)	Flavonoids	C08064	--	-0.811526	0.000239734	9
123067298	1.89691	up	--	--	Hmmp003156	-3.38929	down	Isovitexin-7-O-glucoside(Saponarin)	Flavonoids	C08064	--	-0.828714	0.000134563	9
123162665	3.11312	up	--	--	Hmmp003156	-3.38929	down	Isovitexin-7-O-glucoside(Saponarin)	Flavonoids	C08064	--	-0.886789	1.05611e-05	9
123050315	7.09029	up	--	--	Hmmp003156	-3.38929	down	Isovitexin-7-O-glucoside(Saponarin)	Flavonoids	C08064	--	-0.845752	7.11223e-05	9
123069716	2.47814	insig	--	--	Hmmp003156	-3.38929	down	Isovitexin-7-O-glucoside(Saponarin)	Flavonoids	C08064	--	-0.809452	0.000256035	9
123077683	1.31929	insig	--	--	Hmmp003156	-3.38929	down	Isovitexin-7-O-glucoside(Saponarin)	Flavonoids	C08064	--	-0.817854	0.000195154	9
123065033	3.88958	insig	--	--	Hmmp003156	-3.38929	down	Isovitexin-7-O-glucoside(Saponarin)	Flavonoids	C08064	--	-0.80581	0.000286858	9
123102593	2.38716	up	--	--	Hmmp003156	-3.38929	down	Isovitexin-7-O-glucoside(Saponarin)	Flavonoids	C08064	--	-0.816343	0.000205123	9
123130471	2.77639	insig	--	--	Hmmp003156	-3.38929	down	Isovitexin-7-O-glucoside(Saponarin)	Flavonoids	C08064	--	-0.866267	2.96245e-05	9
123104408	2.88279	up	--	--	Hmmp003156	-3.38929	down	Isovitexin-7-O-glucoside(Saponarin)	Flavonoids	C08064	--	-0.849467	6.12741e-05	9
123145209	1.74962	insig	--	--	Hmmp003156	-3.38929	down	Isovitexin-7-O-glucoside(Saponarin)	Flavonoids	C08064	--	-0.837298	9.84712e-05	9
123069755	1.98408	up	--	--	Hmmp003156	-3.38929	down	Isovitexin-7-O-glucoside(Saponarin)	Flavonoids	C08064	--	-0.820286	0.000179948	9
123111592	4.39619	up	--	--	Hmmp003156	-3.38929	down	Isovitexin-7-O-glucoside(Saponarin)	Flavonoids	C08064	--	-0.880028	1.51394e-05	9
123106883	3.96736	up	--	--	Hmmp003156	-3.38929	down	Isovitexin-7-O-glucoside(Saponarin)	Flavonoids	C08064	--	-0.87211	2.24861e-05	9
123119424	3.88924	up	--	--	Hmmp003156	-3.38929	down	Isovitexin-7-O-glucoside(Saponarin)	Flavonoids	C08064	--	-0.910955	2.3548e-06	9
123053101	4.33743	up	--	--	Hmmp003156	-3.38929	down	Isovitexin-7-O-glucoside(Saponarin)	Flavonoids	C08064	--	-0.801575	0.000326447	9
123107241	3.82776	insig	--	--	Hmmp003156	-3.38929	down	Isovitexin-7-O-glucoside(Saponarin)	Flavonoids	C08064	--	-0.800551	0.000336662	9
123182576	3.36444	up	--	--	Hmmp003156	-3.38929	down	Isovitexin-7-O-glucoside(Saponarin)	Flavonoids	C08064	--	-0.802702	0.0003155	9
123054412	2.89686	insig	K10756	ko03430;ko03420;ko03030	Hmmp003156	-3.38929	down	Isovitexin-7-O-glucoside(Saponarin)	Flavonoids	C08064	--	-0.822189	0.000168737	9
123096390	2.71955	up	--	--	Hmmp003156	-3.38929	down	Isovitexin-7-O-glucoside(Saponarin)	Flavonoids	C08064	--	-0.926719	6.89905e-07	9
123146280	3.33385	up	--	--	Hmmp003156	-3.38929	down	Isovitexin-7-O-glucoside(Saponarin)	Flavonoids	C08064	--	-0.823844	0.000159464	9
123083595	3.15899	up	--	--	Hmmp003156	-3.38929	down	Isovitexin-7-O-glucoside(Saponarin)	Flavonoids	C08064	--	-0.836302	0.000102194	9
123078261	1.9488	up	--	--	Hmmp003156	-3.38929	down	Isovitexin-7-O-glucoside(Saponarin)	Flavonoids	C08064	--	-0.851829	5.5621e-05	9
123110462	2.56427	up	--	--	Hmmp003156	-3.38929	down	Isovitexin-7-O-glucoside(Saponarin)	Flavonoids	C08064	--	-0.802586	0.000316616	9
123181311	2.69949	insig	--	--	Hmmp003156	-3.38929	down	Isovitexin-7-O-glucoside(Saponarin)	Flavonoids	C08064	--	-0.883129	1.2869e-05	9
123180361	3.57899	up	K12126	ko04712;ko04712;ko04712	Hmmp003156	-3.38929	down	Isovitexin-7-O-glucoside(Saponarin)	Flavonoids	C08064	--	-0.822759	0.000165494	9
123141250	2.76386	insig	--	--	Hmmp003156	-3.38929	down	Isovitexin-7-O-glucoside(Saponarin)	Flavonoids	C08064	--	-0.873743	2.07692e-05	9
123046592	2.46945	up	--	--	Hmmp003156	-3.38929	down	Isovitexin-7-O-glucoside(Saponarin)	Flavonoids	C08064	--	-0.955154	3.0387e-08	9
123096479	1.76747	insig	--	--	Hmmp003156	-3.38929	down	Isovitexin-7-O-glucoside(Saponarin)	Flavonoids	C08064	--	-0.861148	3.73316e-05	9
123068666	1.68548	insig	--	--	Hmmp003156	-3.38929	down	Isovitexin-7-O-glucoside(Saponarin)	Flavonoids	C08064	--	-0.884336	1.20656e-05	9
novel.2833	4.74153	up	--	--	Hmmp003156	-3.38929	down	Isovitexin-7-O-glucoside(Saponarin)	Flavonoids	C08064	--	-0.814695	0.00021647	9
123104749	4.48663	up	--	--	Hmmp003156	-3.38929	down	Isovitexin-7-O-glucoside(Saponarin)	Flavonoids	C08064	--	-0.938495	2.27405e-07	9
123188896	1.9817	up	--	--	Hmmp003156	-3.38929	down	Isovitexin-7-O-glucoside(Saponarin)	Flavonoids	C08064	--	-0.880106	1.50785e-05	9
123097983	2.15835	insig	--	--	Hmmp003156	-3.38929	down	Isovitexin-7-O-glucoside(Saponarin)	Flavonoids	C08064	--	-0.836071	0.000103075	9
123061465	2.22656	up	--	--	Hmmp003156	-3.38929	down	Isovitexin-7-O-glucoside(Saponarin)	Flavonoids	C08064	--	-0.863692	3.33174e-05	9
123191613	1.97261	insig	--	--	Hmmp003156	-3.38929	down	Isovitexin-7-O-glucoside(Saponarin)	Flavonoids	C08064	--	-0.841424	8.42073e-05	9
123166600	6.01874	up	--	--	Hmmp003156	-3.38929	down	Isovitexin-7-O-glucoside(Saponarin)	Flavonoids	C08064	--	-0.844296	7.53233e-05	9
123101820	3.50473	up	--	--	Hmmp003156	-3.38929	down	Isovitexin-7-O-glucoside(Saponarin)	Flavonoids	C08064	--	-0.882687	1.31743e-05	9
123082384	4.08772	up	--	--	Hmmp003156	-3.38929	down	Isovitexin-7-O-glucoside(Saponarin)	Flavonoids	C08064	--	-0.850932	5.77152e-05	9
123141225	3.87008	up	--	--	Hmmp003156	-3.38929	down	Isovitexin-7-O-glucoside(Saponarin)	Flavonoids	C08064	--	-0.900199	4.8118e-06	9
123157194	3.55137	up	--	--	Hmmp003156	-3.38929	down	Isovitexin-7-O-glucoside(Saponarin)	Flavonoids	C08064	--	-0.882395	1.33791e-05	9
123127518	1.90889	up	K10601	ko04120;ko04120;ko04120;ko04120;ko04120	Hmmp003156	-3.38929	down	Isovitexin-7-O-glucoside(Saponarin)	Flavonoids	C08064	--	-0.830948	0.000124264	9
123061128	2.5976	up	--	--	Hmmp003156	-3.38929	down	Isovitexin-7-O-glucoside(Saponarin)	Flavonoids	C08064	--	-0.858148	4.25731e-05	9
123063254	1.40958	insig	K00472	--	Hmmp003156	-3.38929	down	Isovitexin-7-O-glucoside(Saponarin)	Flavonoids	C08064	--	-0.902688	4.10859e-06	9
123079330	3.70336	up	--	--	Hmmp003156	-3.38929	down	Isovitexin-7-O-glucoside(Saponarin)	Flavonoids	C08064	--	-0.902964	4.03602e-06	9
123151725	4.88667	up	--	--	Hmmp003156	-3.38929	down	Isovitexin-7-O-glucoside(Saponarin)	Flavonoids	C08064	--	-0.839956	8.90734e-05	9
123117089	2.2966	insig	--	--	Hmmp003156	-3.38929	down	Isovitexin-7-O-glucoside(Saponarin)	Flavonoids	C08064	--	-0.820155	0.000180741	9
123187661	2.19748	insig	--	--	Hmmp003156	-3.38929	down	Isovitexin-7-O-glucoside(Saponarin)	Flavonoids	C08064	--	-0.860227	3.88819e-05	9
123181447	2.41071	insig	--	--	Hmmp003156	-3.38929	down	Isovitexin-7-O-glucoside(Saponarin)	Flavonoids	C08064	--	-0.842815	7.98025e-05	9
123070942	3.00943	up	--	--	Hmmp003156	-3.38929	down	Isovitexin-7-O-glucoside(Saponarin)	Flavonoids	C08064	--	-0.839302	9.13142e-05	9
123191678	2.80822	insig	--	--	Hmmp003156	-3.38929	down	Isovitexin-7-O-glucoside(Saponarin)	Flavonoids	C08064	--	-0.844821	7.37849e-05	9
123187252	2.24034	insig	--	--	Hmmp003156	-3.38929	down	Isovitexin-7-O-glucoside(Saponarin)	Flavonoids	C08064	--	-0.818175	0.000193093	9
123106964	5.34102	up	--	--	Hmmp003156	-3.38929	down	Isovitexin-7-O-glucoside(Saponarin)	Flavonoids	C08064	--	-0.824976	0.00015336	9
123069224	3.88387	up	--	--	Hmmp003156	-3.38929	down	Isovitexin-7-O-glucoside(Saponarin)	Flavonoids	C08064	--	-0.834805	0.000108011	9
123185559	4.19575	up	--	--	Hmmp003156	-3.38929	down	Isovitexin-7-O-glucoside(Saponarin)	Flavonoids	C08064	--	-0.877304	1.73991e-05	9
123071004	-1.7116	down	--	--	Hmmp003156	-3.38929	down	Isovitexin-7-O-glucoside(Saponarin)	Flavonoids	C08064	--	0.812604	0.000231598	7
123076395	-2.01311	insig	--	--	Hmmp003156	-3.38929	down	Isovitexin-7-O-glucoside(Saponarin)	Flavonoids	C08064	--	0.815802	0.000208796	7
123094260	7.76076	up	--	--	Hmmp003156	-3.38929	down	Isovitexin-7-O-glucoside(Saponarin)	Flavonoids	C08064	--	-0.802504	0.000317405	9
123054046	2.61375	up	--	--	Hmmp003156	-3.38929	down	Isovitexin-7-O-glucoside(Saponarin)	Flavonoids	C08064	--	-0.827464	0.000140629	9
123146149	1.61674	insig	--	--	Hmmp003156	-3.38929	down	Isovitexin-7-O-glucoside(Saponarin)	Flavonoids	C08064	--	-0.80106	0.000331558	9
123127324	3.6801	up	--	--	Hmmp003156	-3.38929	down	Isovitexin-7-O-glucoside(Saponarin)	Flavonoids	C08064	--	-0.890126	8.76696e-06	9
123157055	3.94008	up	--	--	Hmmp003156	-3.38929	down	Isovitexin-7-O-glucoside(Saponarin)	Flavonoids	C08064	--	-0.832043	0.000119458	9
123071615	5.47258	up	--	--	Hmmp003156	-3.38929	down	Isovitexin-7-O-glucoside(Saponarin)	Flavonoids	C08064	--	-0.838351	9.46528e-05	9
123105207	2.79948	up	--	--	Hmmp003156	-3.38929	down	Isovitexin-7-O-glucoside(Saponarin)	Flavonoids	C08064	--	-0.838562	9.39046e-05	9
123081946	2.19639	insig	--	--	Hmmp003156	-3.38929	down	Isovitexin-7-O-glucoside(Saponarin)	Flavonoids	C08064	--	-0.853393	5.21192e-05	9
123149002	3.53694	up	K--	ko00310	Hmmp003156	-3.38929	down	Isovitexin-7-O-glucoside(Saponarin)	Flavonoids	C08064	--	-0.817429	0.000197922	9
123162375	2.93487	up	--	--	Hmmp003156	-3.38929	down	Isovitexin-7-O-glucoside(Saponarin)	Flavonoids	C08064	--	-0.840763	8.63692e-05	9
123101292	3.29824	up	--	--	Hmmp003156	-3.38929	down	Isovitexin-7-O-glucoside(Saponarin)	Flavonoids	C08064	--	-0.869573	2.53866e-05	9
123071656	2.95204	up	--	--	Hmmp003156	-3.38929	down	Isovitexin-7-O-glucoside(Saponarin)	Flavonoids	C08064	--	-0.810624	0.000246714	9
123185044	2.51208	insig	--	--	Hmmp003156	-3.38929	down	Isovitexin-7-O-glucoside(Saponarin)	Flavonoids	C08064	--	-0.856014	4.66611e-05	9
123087003	3.17754	insig	--	--	Hmmp003156	-3.38929	down	Isovitexin-7-O-glucoside(Saponarin)	Flavonoids	C08064	--	-0.87788	1.6899e-05	9
123165720	1.5731	insig	--	--	Hmmp003156	-3.38929	down	Isovitexin-7-O-glucoside(Saponarin)	Flavonoids	C08064	--	-0.850264	5.93167e-05	9
123094902	4.47092	up	--	--	Hmmp003156	-3.38929	down	Isovitexin-7-O-glucoside(Saponarin)	Flavonoids	C08064	--	-0.901976	4.30019e-06	9
123102930	1.53711	insig	--	--	Hmmp003156	-3.38929	down	Isovitexin-7-O-glucoside(Saponarin)	Flavonoids	C08064	--	-0.845613	7.1515e-05	9
123154050	2.19651	insig	--	--	Hmmp003156	-3.38929	down	Isovitexin-7-O-glucoside(Saponarin)	Flavonoids	C08064	--	-0.860896	3.77516e-05	9
123092115	2.41135	up	--	--	Hmmp003156	-3.38929	down	Isovitexin-7-O-glucoside(Saponarin)	Flavonoids	C08064	--	-0.861674	3.64718e-05	9
123108066	2.4745	up	--	--	Hmmp003156	-3.38929	down	Isovitexin-7-O-glucoside(Saponarin)	Flavonoids	C08064	--	-0.831908	0.000120045	9
123120034	2.88172	insig	--	--	Hmmp003156	-3.38929	down	Isovitexin-7-O-glucoside(Saponarin)	Flavonoids	C08064	--	-0.890226	8.71754e-06	9
123066033	2.74554	insig	--	--	Hmmp003156	-3.38929	down	Isovitexin-7-O-glucoside(Saponarin)	Flavonoids	C08064	--	-0.847818	6.5498e-05	9
123170292	4.95517	insig	--	--	Hmmp003156	-3.38929	down	Isovitexin-7-O-glucoside(Saponarin)	Flavonoids	C08064	--	-0.805367	0.000290804	9
123147820	2.59149	insig	--	--	Hmmp003156	-3.38929	down	Isovitexin-7-O-glucoside(Saponarin)	Flavonoids	C08064	--	-0.817645	0.000196515	9
123074133	4.00822	up	--	--	Hmmp003156	-3.38929	down	Isovitexin-7-O-glucoside(Saponarin)	Flavonoids	C08064	--	-0.865989	3.00062e-05	9
123180969	3.7117	up	--	--	Hmmp003156	-3.38929	down	Isovitexin-7-O-glucoside(Saponarin)	Flavonoids	C08064	--	-0.818342	0.000192025	9
123041975	6.16724	up	--	--	Hmmp003156	-3.38929	down	Isovitexin-7-O-glucoside(Saponarin)	Flavonoids	C08064	--	-0.832873	0.000115921	9
123104202	2.98955	insig	--	--	Hmmp003156	-3.38929	down	Isovitexin-7-O-glucoside(Saponarin)	Flavonoids	C08064	--	-0.809041	0.000259375	9
123146197	5.30365	up	--	--	Hmmp003156	-3.38929	down	Isovitexin-7-O-glucoside(Saponarin)	Flavonoids	C08064	--	-0.869083	2.59806e-05	9
123145844	1.83553	insig	--	--	Hmmp003156	-3.38929	down	Isovitexin-7-O-glucoside(Saponarin)	Flavonoids	C08064	--	-0.839045	9.22067e-05	9
123112478	3.27821	insig	--	--	Hmmp003156	-3.38929	down	Isovitexin-7-O-glucoside(Saponarin)	Flavonoids	C08064	--	-0.823587	0.000160878	9
123141585	3.13492	insig	--	--	Hmmp003156	-3.38929	down	Isovitexin-7-O-glucoside(Saponarin)	Flavonoids	C08064	--	-0.896949	5.87836e-06	9
123045425	3.59163	up	--	--	Hmmp003156	-3.38929	down	Isovitexin-7-O-glucoside(Saponarin)	Flavonoids	C08064	--	-0.864624	3.19396e-05	9
123111780	2.90316	insig	K18857	ko00592;ko00071;ko00350;ko00350;ko00071;ko00592	Hmmp003156	-3.38929	down	Isovitexin-7-O-glucoside(Saponarin)	Flavonoids	C08064	--	-0.81666	0.000203002	9
123122105	2.98981	insig	--	--	Hmmp003156	-3.38929	down	Isovitexin-7-O-glucoside(Saponarin)	Flavonoids	C08064	--	-0.848667	6.32947e-05	9
123180046	2.53398	insig	K11420	ko00310	Hmmp003156	-3.38929	down	Isovitexin-7-O-glucoside(Saponarin)	Flavonoids	C08064	--	-0.806818	0.000278035	9
123124313	4.16218	insig	--	--	Hmmp003156	-3.38929	down	Isovitexin-7-O-glucoside(Saponarin)	Flavonoids	C08064	--	-0.834951	0.000107433	9
123096932	2.08853	up	--	--	Hmmp003156	-3.38929	down	Isovitexin-7-O-glucoside(Saponarin)	Flavonoids	C08064	--	-0.849458	6.12974e-05	9
123098508	2.45147	insig	--	--	Hmmp003156	-3.38929	down	Isovitexin-7-O-glucoside(Saponarin)	Flavonoids	C08064	--	-0.816817	0.000201957	9
123185769	4.49967	insig	--	--	Hmmp003156	-3.38929	down	Isovitexin-7-O-glucoside(Saponarin)	Flavonoids	C08064	--	-0.810977	0.00024396	9
123077281	6.71772	up	--	--	Hmmp003156	-3.38929	down	Isovitexin-7-O-glucoside(Saponarin)	Flavonoids	C08064	--	-0.806448	0.000281246	9
123183375	3.7582	up	K01915	ko00630;ko00910;ko00250;ko00220	Hmmp003156	-3.38929	down	Isovitexin-7-O-glucoside(Saponarin)	Flavonoids	C08064	--	-0.868329	2.6917e-05	9
123161470	3.49688	up	K11430	ko00310;ko00310;ko00310	Hmmp003156	-3.38929	down	Isovitexin-7-O-glucoside(Saponarin)	Flavonoids	C08064	--	-0.862983	3.43989e-05	9
123096397	3.76514	up	--	--	Hmmp003156	-3.38929	down	Isovitexin-7-O-glucoside(Saponarin)	Flavonoids	C08064	--	-0.87374	2.07723e-05	9
123111739	3.23275	up	--	--	Hmmp003156	-3.38929	down	Isovitexin-7-O-glucoside(Saponarin)	Flavonoids	C08064	--	-0.809157	0.000258429	9
123124028	5.16732	insig	--	--	Hmmp003156	-3.38929	down	Isovitexin-7-O-glucoside(Saponarin)	Flavonoids	C08064	--	-0.807144	0.000275236	9
123056135	4.42791	insig	--	--	Hmmp003156	-3.38929	down	Isovitexin-7-O-glucoside(Saponarin)	Flavonoids	C08064	--	-0.806009	0.000285098	9
123113053	2.31867	insig	--	--	Hmmp003156	-3.38929	down	Isovitexin-7-O-glucoside(Saponarin)	Flavonoids	C08064	--	-0.855736	4.72158e-05	9
123130295	1.41363	insig	--	--	Hmmp003156	-3.38929	down	Isovitexin-7-O-glucoside(Saponarin)	Flavonoids	C08064	--	-0.803146	0.000311277	9
123086864	2.04915	up	--	--	Hmmp003156	-3.38929	down	Isovitexin-7-O-glucoside(Saponarin)	Flavonoids	C08064	--	-0.913758	1.92606e-06	9
123078169	2.09315	insig	--	--	Hmmp003156	-3.38929	down	Isovitexin-7-O-glucoside(Saponarin)	Flavonoids	C08064	--	-0.852332	5.44737e-05	9
123111032	1.95912	insig	--	--	Hmmp003156	-3.38929	down	Isovitexin-7-O-glucoside(Saponarin)	Flavonoids	C08064	--	-0.811054	0.000243368	9
123105454	2.73812	insig	--	--	Hmmp003156	-3.38929	down	Isovitexin-7-O-glucoside(Saponarin)	Flavonoids	C08064	--	-0.832748	0.000116444	9
123185943	5.55203	up	K14488	--	Hmmp003156	-3.38929	down	Isovitexin-7-O-glucoside(Saponarin)	Flavonoids	C08064	--	-0.868525	2.66716e-05	9
123050953	2.36724	insig	--	--	Hmmp003156	-3.38929	down	Isovitexin-7-O-glucoside(Saponarin)	Flavonoids	C08064	--	-0.833995	0.000111272	9
123168674	2.70269	insig	--	--	Hmmp003156	-3.38929	down	Isovitexin-7-O-glucoside(Saponarin)	Flavonoids	C08064	--	-0.807752	0.000270062	9
123096928	1.6303	insig	--	--	Hmmp003156	-3.38929	down	Isovitexin-7-O-glucoside(Saponarin)	Flavonoids	C08064	--	-0.84629	6.96221e-05	9
123168335	2.03063	insig	--	--	Hmmp003156	-3.38929	down	Isovitexin-7-O-glucoside(Saponarin)	Flavonoids	C08064	--	-0.82539	0.000151179	9
123071722	3.11253	insig	--	--	Hmmp003156	-3.38929	down	Isovitexin-7-O-glucoside(Saponarin)	Flavonoids	C08064	--	-0.800656	0.000335606	9
123113746	3.99302	up	--	--	Hmmp003156	-3.38929	down	Isovitexin-7-O-glucoside(Saponarin)	Flavonoids	C08064	--	-0.86004	3.92015e-05	9
123156876	1.80302	insig	--	--	Hmmp003156	-3.38929	down	Isovitexin-7-O-glucoside(Saponarin)	Flavonoids	C08064	--	-0.853442	5.20113e-05	9
123116488	1.91635	insig	--	--	Hmmp003156	-3.38929	down	Isovitexin-7-O-glucoside(Saponarin)	Flavonoids	C08064	--	-0.824204	0.000157501	9
123157872	2.06496	insig	--	--	Hmmp003156	-3.38929	down	Isovitexin-7-O-glucoside(Saponarin)	Flavonoids	C08064	--	-0.867415	2.80905e-05	9
123169352	2.96571	up	--	--	Hmmp003156	-3.38929	down	Isovitexin-7-O-glucoside(Saponarin)	Flavonoids	C08064	--	-0.825204	0.00015216	9
123137075	2.54564	insig	--	--	Hmmp003156	-3.38929	down	Isovitexin-7-O-glucoside(Saponarin)	Flavonoids	C08064	--	-0.827464	0.000140627	9
123169454	3.94868	insig	--	--	Hmmp003156	-3.38929	down	Isovitexin-7-O-glucoside(Saponarin)	Flavonoids	C08064	--	-0.872386	2.21882e-05	9
123165863	3.32054	insig	--	--	Hmmp003156	-3.38929	down	Isovitexin-7-O-glucoside(Saponarin)	Flavonoids	C08064	--	-0.830106	0.000128068	9
123152116	1.94712	insig	--	--	Hmmp003156	-3.38929	down	Isovitexin-7-O-glucoside(Saponarin)	Flavonoids	C08064	--	-0.83721	9.87937e-05	9
123122068	4.53548	up	--	--	Hmmp003156	-3.38929	down	Isovitexin-7-O-glucoside(Saponarin)	Flavonoids	C08064	--	-0.802238	0.000319973	9
123049978	5.69262	up	--	--	Hmmp003156	-3.38929	down	Isovitexin-7-O-glucoside(Saponarin)	Flavonoids	C08064	--	-0.873992	2.05169e-05	9
123144881	6.03244	up	--	--	Hmmp003156	-3.38929	down	Isovitexin-7-O-glucoside(Saponarin)	Flavonoids	C08064	--	-0.814117	0.000220566	9
123180082	3.60248	up	--	--	Hmmp003156	-3.38929	down	Isovitexin-7-O-glucoside(Saponarin)	Flavonoids	C08064	--	-0.819164	0.000186838	9
123061653	2.2838	insig	--	--	Hmmp003156	-3.38929	down	Isovitexin-7-O-glucoside(Saponarin)	Flavonoids	C08064	--	-0.804857	0.000295409	9
123128835	3.4652	insig	--	--	Hmmp003156	-3.38929	down	Isovitexin-7-O-glucoside(Saponarin)	Flavonoids	C08064	--	-0.8194	0.000185371	9
123091283	1.92462	insig	--	--	Hmmp003156	-3.38929	down	Isovitexin-7-O-glucoside(Saponarin)	Flavonoids	C08064	--	-0.835605	0.000104869	9
123143768	-2.61263	insig	--	--	Hmmp003156	-3.38929	down	Isovitexin-7-O-glucoside(Saponarin)	Flavonoids	C08064	--	0.866991	2.86499e-05	7
123054122	5.45024	up	--	--	Hmmp003156	-3.38929	down	Isovitexin-7-O-glucoside(Saponarin)	Flavonoids	C08064	--	-0.826223	0.000146868	9
123101904	6.63291	up	--	--	Hmmp003156	-3.38929	down	Isovitexin-7-O-glucoside(Saponarin)	Flavonoids	C08064	--	-0.853189	5.25662e-05	9
123092130	4.53551	insig	--	--	Hmmp003156	-3.38929	down	Isovitexin-7-O-glucoside(Saponarin)	Flavonoids	C08064	--	-0.810249	0.000249669	9
123125867	5.1824	insig	--	--	Hmmp003156	-3.38929	down	Isovitexin-7-O-glucoside(Saponarin)	Flavonoids	C08064	--	-0.846662	6.85977e-05	9
123085145	5.41553	up	K19891	ko00500	Hmmp003156	-3.38929	down	Isovitexin-7-O-glucoside(Saponarin)	Flavonoids	C08064	--	-0.800364	0.000338559	9
123096417	3.85482	insig	--	--	Hmmp003156	-3.38929	down	Isovitexin-7-O-glucoside(Saponarin)	Flavonoids	C08064	--	-0.809056	0.00025925	9
123061024	1.66764	insig	--	--	Hmmp003156	-3.38929	down	Isovitexin-7-O-glucoside(Saponarin)	Flavonoids	C08064	--	-0.847805	6.55301e-05	9
123041803	2.85227	insig	--	--	Hmmp003156	-3.38929	down	Isovitexin-7-O-glucoside(Saponarin)	Flavonoids	C08064	--	-0.818522	0.000190881	9
123129743	5.64732	up	--	--	Hmmp003156	-3.38929	down	Isovitexin-7-O-glucoside(Saponarin)	Flavonoids	C08064	--	-0.807394	0.000273102	9
123060234	4.9071	up	--	--	Hmmp003156	-3.38929	down	Isovitexin-7-O-glucoside(Saponarin)	Flavonoids	C08064	--	-0.821001	0.000175666	9
123185084	4.28652	insig	K00472	ko00330	Hmmp003156	-3.38929	down	Isovitexin-7-O-glucoside(Saponarin)	Flavonoids	C08064	--	-0.826441	0.000145753	9
123092936	5.42488	up	K19891	ko00500;ko00500	Hmmp003156	-3.38929	down	Isovitexin-7-O-glucoside(Saponarin)	Flavonoids	C08064	--	-0.89015	8.75541e-06	9
123125101	4.39067	insig	--	--	Hmmp003156	-3.38929	down	Isovitexin-7-O-glucoside(Saponarin)	Flavonoids	C08064	--	-0.861424	3.68779e-05	9
123102128	3.25048	insig	--	--	Hmmp003156	-3.38929	down	Isovitexin-7-O-glucoside(Saponarin)	Flavonoids	C08064	--	-0.833161	0.00011471	9
123142086	2.08016	insig	--	--	Hmmp003156	-3.38929	down	Isovitexin-7-O-glucoside(Saponarin)	Flavonoids	C08064	--	-0.81219	0.000234695	9
123189384	4.90495	insig	--	--	Hmmp003156	-3.38929	down	Isovitexin-7-O-glucoside(Saponarin)	Flavonoids	C08064	--	-0.844181	7.56626e-05	9
123044443	6.08934	up	--	--	Hmmp003156	-3.38929	down	Isovitexin-7-O-glucoside(Saponarin)	Flavonoids	C08064	--	-0.850129	5.96451e-05	9
123144828	5.25436	up	--	--	Hmmp003156	-3.38929	down	Isovitexin-7-O-glucoside(Saponarin)	Flavonoids	C08064	--	-0.817634	0.000196584	9
123143471	3.33344	insig	--	--	Hmmp003156	-3.38929	down	Isovitexin-7-O-glucoside(Saponarin)	Flavonoids	C08064	--	-0.819994	0.000181723	9
123060634	4.41335	insig	--	--	Hmmp003156	-3.38929	down	Isovitexin-7-O-glucoside(Saponarin)	Flavonoids	C08064	--	-0.830669	0.000125514	9
123055110	4.0491	insig	K00889	--	Hmmp003156	-3.38929	down	Isovitexin-7-O-glucoside(Saponarin)	Flavonoids	C08064	--	-0.816412	0.000204659	9
123079471	2.76967	insig	--	--	Hmmp003156	-3.38929	down	Isovitexin-7-O-glucoside(Saponarin)	Flavonoids	C08064	--	-0.812801	0.000230138	9
123096073	1.90223	up	--	--	pmb0628	-4.95768	down	Eriodictyol-8-C-glucoside-4'-O-glucoside	Flavonoids	--	--	-0.805645	0.000288325	9
543244	-2.81554	down	K04079	--	pmb0628	-4.95768	down	Eriodictyol-8-C-glucoside-4'-O-glucoside	Flavonoids	--	--	0.837524	9.76403e-05	7
123093495	-2.25162	down	--	--	pmb0628	-4.95768	down	Eriodictyol-8-C-glucoside-4'-O-glucoside	Flavonoids	--	--	0.832722	0.000116556	7
123097895	-1.96618	down	K03283	ko04144;ko04144;ko04144;ko04144;ko04144	pmb0628	-4.95768	down	Eriodictyol-8-C-glucoside-4'-O-glucoside	Flavonoids	--	--	0.822516	0.000166871	7
543190	-1.70391	down	K03781	ko00630;ko04016;ko04146;ko00380;ko04016;ko04146;ko00630;ko00380;ko00630;ko00380;ko04016;ko04146;ko00630;ko00380;ko04146;ko04016	pmb0628	-4.95768	down	Eriodictyol-8-C-glucoside-4'-O-glucoside	Flavonoids	--	--	0.82537	0.000151284	7
123043655	-2.20038	down	--	--	pmb0628	-4.95768	down	Eriodictyol-8-C-glucoside-4'-O-glucoside	Flavonoids	--	--	0.914567	1.81526e-06	7
123151009	-3.13353	down	K04079	--	pmb0628	-4.95768	down	Eriodictyol-8-C-glucoside-4'-O-glucoside	Flavonoids	--	--	0.868438	2.67798e-05	7
123046092	-1.58925	down	--	--	pmb0628	-4.95768	down	Eriodictyol-8-C-glucoside-4'-O-glucoside	Flavonoids	--	--	0.81891	0.000188428	7
123098877	-2.13474	down	K03781	ko00630;ko04016;ko04146;ko00380;ko04016;ko04146;ko00630;ko00380;ko00630;ko00380;ko04016;ko04146;ko00630;ko00380;ko04146;ko04016	pmb0628	-4.95768	down	Eriodictyol-8-C-glucoside-4'-O-glucoside	Flavonoids	--	--	0.850234	5.93891e-05	7
123092591	-2.12281	down	K03283	ko04144;ko04144;ko04144;ko04144;ko04144	pmb0628	-4.95768	down	Eriodictyol-8-C-glucoside-4'-O-glucoside	Flavonoids	--	--	0.829167	0.00013242	7
123143391	-1.92139	down	--	--	pmb0628	-4.95768	down	Eriodictyol-8-C-glucoside-4'-O-glucoside	Flavonoids	--	--	0.841365	8.43982e-05	7
123105808	-1.97887	down	K03781	ko00630;ko04016;ko04146;ko00380;ko04016;ko04146;ko00630;ko00380;ko00630;ko00380;ko04016;ko04146;ko00630;ko00380;ko04146;ko04016	pmb0628	-4.95768	down	Eriodictyol-8-C-glucoside-4'-O-glucoside	Flavonoids	--	--	0.830824	0.000124817	7
123123119	-2.61839	down	K09503	--	pmb0628	-4.95768	down	Eriodictyol-8-C-glucoside-4'-O-glucoside	Flavonoids	--	--	0.852071	5.50659e-05	7
542820	-4.32782	down	K03283	ko04144;ko04144;ko04144;ko04144;ko04144;ko04144;ko04144	pmb0628	-4.95768	down	Eriodictyol-8-C-glucoside-4'-O-glucoside	Flavonoids	--	--	0.859264	4.05569e-05	7
123053974	-1.64774	down	--	--	pmb0628	-4.95768	down	Eriodictyol-8-C-glucoside-4'-O-glucoside	Flavonoids	--	--	0.802571	0.00031676	7
100127064	-1.53914	down	--	--	pmb0628	-4.95768	down	Eriodictyol-8-C-glucoside-4'-O-glucoside	Flavonoids	--	--	0.835097	0.000106855	7
100125696	-3.18191	down	K04079	--	pmb0628	-4.95768	down	Eriodictyol-8-C-glucoside-4'-O-glucoside	Flavonoids	--	--	0.816885	0.000201506	7
123190082	-1.97068	down	--	--	pmb0628	-4.95768	down	Eriodictyol-8-C-glucoside-4'-O-glucoside	Flavonoids	--	--	0.860899	3.77466e-05	7
123128451	-5.42327	down	K13993	--	pmb0628	-4.95768	down	Eriodictyol-8-C-glucoside-4'-O-glucoside	Flavonoids	--	--	0.828943	0.000133478	7
123072891	-1.55591	down	--	--	pmb0628	-4.95768	down	Eriodictyol-8-C-glucoside-4'-O-glucoside	Flavonoids	--	--	0.823348	0.000162197	7
123059094	-4.38254	down	K03283	ko04144;ko04144;ko04144;ko04144;ko04144;ko04144;ko04144	pmb0628	-4.95768	down	Eriodictyol-8-C-glucoside-4'-O-glucoside	Flavonoids	--	--	0.871539	2.31133e-05	7
123191454	-2.8766	down	--	--	pmb0628	-4.95768	down	Eriodictyol-8-C-glucoside-4'-O-glucoside	Flavonoids	--	--	0.883039	1.29309e-05	7
780632	-2.50095	down	K09503	--	pmb0628	-4.95768	down	Eriodictyol-8-C-glucoside-4'-O-glucoside	Flavonoids	--	--	0.846528	6.8964e-05	7
123128930	-1.67458	insig	--	--	pmb0628	-4.95768	down	Eriodictyol-8-C-glucoside-4'-O-glucoside	Flavonoids	--	--	0.813195	0.000227241	7
123072861	-2.74322	down	--	--	pmb0628	-4.95768	down	Eriodictyol-8-C-glucoside-4'-O-glucoside	Flavonoids	--	--	0.851321	5.67984e-05	7
123063155	-2.14387	down	--	--	pmb0628	-4.95768	down	Eriodictyol-8-C-glucoside-4'-O-glucoside	Flavonoids	--	--	0.87691	1.77477e-05	7
123180536	-2.6569	down	--	--	pmb0628	-4.95768	down	Eriodictyol-8-C-glucoside-4'-O-glucoside	Flavonoids	--	--	0.901361	4.47198e-06	7
123113591	-2.41493	down	K09503	--	pmb0628	-4.95768	down	Eriodictyol-8-C-glucoside-4'-O-glucoside	Flavonoids	--	--	0.838604	9.37557e-05	7
123072063	-2.55593	down	--	--	pmb0628	-4.95768	down	Eriodictyol-8-C-glucoside-4'-O-glucoside	Flavonoids	--	--	0.876716	1.79217e-05	7
123135870	-1.59545	down	--	--	pmb0628	-4.95768	down	Eriodictyol-8-C-glucoside-4'-O-glucoside	Flavonoids	--	--	0.827709	0.000139422	7
123164751	-1.68836	down	--	--	pmb0628	-4.95768	down	Eriodictyol-8-C-glucoside-4'-O-glucoside	Flavonoids	--	--	0.884682	1.18434e-05	7
123191968	-2.64546	down	K13348	ko04146;ko04146;ko04146;ko04146	pmb0628	-4.95768	down	Eriodictyol-8-C-glucoside-4'-O-glucoside	Flavonoids	--	--	0.864039	3.27991e-05	7
123188457	-3.35873	down	K05907	ko00920;ko00920;ko00920;ko00920;ko00920	pmb0628	-4.95768	down	Eriodictyol-8-C-glucoside-4'-O-glucoside	Flavonoids	--	--	0.851015	5.75178e-05	7
123168509	-1.85412	down	--	--	pmb0628	-4.95768	down	Eriodictyol-8-C-glucoside-4'-O-glucoside	Flavonoids	--	--	0.899305	5.08746e-06	7
123169817	-4.19074	down	--	--	pmb0628	-4.95768	down	Eriodictyol-8-C-glucoside-4'-O-glucoside	Flavonoids	--	--	0.859022	4.09875e-05	7
123063566	-3.75245	down	--	--	pmb0628	-4.95768	down	Eriodictyol-8-C-glucoside-4'-O-glucoside	Flavonoids	--	--	0.838958	9.25095e-05	7
123128931	-2.42798	down	--	--	pmb0628	-4.95768	down	Eriodictyol-8-C-glucoside-4'-O-glucoside	Flavonoids	--	--	0.89393	7.03894e-06	7
123123864	-1.52503	down	--	--	pmb0628	-4.95768	down	Eriodictyol-8-C-glucoside-4'-O-glucoside	Flavonoids	--	--	0.846776	6.82871e-05	7
123123760	-2.34339	down	--	--	pmb0628	-4.95768	down	Eriodictyol-8-C-glucoside-4'-O-glucoside	Flavonoids	--	--	0.800454	0.000337646	7
123123362	-2.07984	down	--	--	pmb0628	-4.95768	down	Eriodictyol-8-C-glucoside-4'-O-glucoside	Flavonoids	--	--	0.903496	3.89961e-06	7
123146089	-2.10956	down	--	--	pmb0628	-4.95768	down	Eriodictyol-8-C-glucoside-4'-O-glucoside	Flavonoids	--	--	0.887172	1.03409e-05	7
778384	-2.57345	down	--	--	pmb0628	-4.95768	down	Eriodictyol-8-C-glucoside-4'-O-glucoside	Flavonoids	--	--	0.864515	3.20974e-05	7
123149152	-1.67657	down	--	--	pmb0628	-4.95768	down	Eriodictyol-8-C-glucoside-4'-O-glucoside	Flavonoids	--	--	0.913674	1.93786e-06	7
543402	-2.41904	down	--	--	pmb0628	-4.95768	down	Eriodictyol-8-C-glucoside-4'-O-glucoside	Flavonoids	--	--	0.838436	9.43518e-05	7
123113860	-2.18212	down	--	--	pmb0628	-4.95768	down	Eriodictyol-8-C-glucoside-4'-O-glucoside	Flavonoids	--	--	0.910152	2.49125e-06	7
543488	5.89213	up	K13449	ko04016;ko04016;ko04016;ko04016;ko04016	pmb0628	-4.95768	down	Eriodictyol-8-C-glucoside-4'-O-glucoside	Flavonoids	--	--	-0.842034	8.22531e-05	9
123094003	-6.66153	down	--	--	pmb0628	-4.95768	down	Eriodictyol-8-C-glucoside-4'-O-glucoside	Flavonoids	--	--	0.850656	5.83711e-05	7
123080879	-4.05877	down	--	--	pmb0628	-4.95768	down	Eriodictyol-8-C-glucoside-4'-O-glucoside	Flavonoids	--	--	0.875757	1.88021e-05	7
123162610	-2.13376	down	--	--	pmb0628	-4.95768	down	Eriodictyol-8-C-glucoside-4'-O-glucoside	Flavonoids	--	--	0.833893	0.000111687	7
123085395	-5.4195	down	K13993	--	pmb0628	-4.95768	down	Eriodictyol-8-C-glucoside-4'-O-glucoside	Flavonoids	--	--	0.875506	1.90386e-05	7
123135982	-3.7867	down	K03283	ko04144;ko04144;ko04144;ko04144;ko04144;ko04144;ko04144	pmb0628	-4.95768	down	Eriodictyol-8-C-glucoside-4'-O-glucoside	Flavonoids	--	--	0.846798	6.82257e-05	7
123166192	-2.18797	down	--	--	pmb0628	-4.95768	down	Eriodictyol-8-C-glucoside-4'-O-glucoside	Flavonoids	--	--	0.913157	2.01203e-06	7
100037609	-2.65935	down	--	--	pmb0628	-4.95768	down	Eriodictyol-8-C-glucoside-4'-O-glucoside	Flavonoids	--	--	0.86114	3.73461e-05	7
123149765	-1.94868	down	--	--	pmb0628	-4.95768	down	Eriodictyol-8-C-glucoside-4'-O-glucoside	Flavonoids	--	--	0.84604	7.03153e-05	7
123145575	-5.88116	down	K13993	--	pmb0628	-4.95768	down	Eriodictyol-8-C-glucoside-4'-O-glucoside	Flavonoids	--	--	0.861127	3.73665e-05	7
123132590	-1.91219	down	--	--	pmb0628	-4.95768	down	Eriodictyol-8-C-glucoside-4'-O-glucoside	Flavonoids	--	--	0.811503	0.000239907	7
123146087	-1.76651	down	--	--	pmb0628	-4.95768	down	Eriodictyol-8-C-glucoside-4'-O-glucoside	Flavonoids	--	--	0.819154	0.000186904	7
123146261	-2.67878	down	--	--	pmb0628	-4.95768	down	Eriodictyol-8-C-glucoside-4'-O-glucoside	Flavonoids	--	--	0.804352	0.000300023	7
123162685	-2.50814	down	--	--	pmb0628	-4.95768	down	Eriodictyol-8-C-glucoside-4'-O-glucoside	Flavonoids	--	--	0.889204	9.23545e-06	7
123112926	-2.359	down	--	--	pmb0628	-4.95768	down	Eriodictyol-8-C-glucoside-4'-O-glucoside	Flavonoids	--	--	0.895691	6.34072e-06	7
100682474	-1.73046	insig	K12133	ko04712;ko04712	pmb0628	-4.95768	down	Eriodictyol-8-C-glucoside-4'-O-glucoside	Flavonoids	--	--	0.84605	7.02881e-05	7
123090159	-3.28892	down	--	--	pmb0628	-4.95768	down	Eriodictyol-8-C-glucoside-4'-O-glucoside	Flavonoids	--	--	0.902728	4.09792e-06	7
123097593	-2.46838	down	--	--	pmb0628	-4.95768	down	Eriodictyol-8-C-glucoside-4'-O-glucoside	Flavonoids	--	--	0.832484	0.000117567	7
[truncated: 141,103 more rows]
