# Supplementary material for: Integrated transcriptome and metabolome analysis reveals that flavonoids function in wheat resistance to powdery mildew
Source: Front Plant Sci. 2023 Feb 1;14:1125194. doi: 10.3389/fpls.2023.1125194 (PMC9929363; doi:10.3389/fpls.2023.1125194)
Supplement: Supplementary file 8 [file Table_8.xlsx]

## Sheet: Sheet 1
Table S8. KEGG enrichment analyses for the studied wheat cultivars
KEGG map	Description	Metabolite DiffRatio	Metabolite BgRatio	Metabolite P-value	Metabolite adj. P-value	Metabolite index	Metabolite CID	Metabolite count	Gene P-value	Gene adj. P-value	Gene index	Gene KO	Gene count	Hyperlink
JM229-pm vs JM229-0
ko00941	Flavonoid biosynthesis	10/19	14/34	0.119395	0.596976	pme0088;mws0064;mws0914;mws0046;pmp000571;MWSHY0181;Lmzp002365;pme3475;mws0044;pme2954	C01514+C05631+C09826+C09789+C01477+C01460+C16422+C09614+C01617+C00389	10	0.0090793	0.10996	123103848;123070682;123079468;123183410;123121612;123077675;123048273;123071222;123062331;123043178;123151261;123040141;123071098;123062435;123183600;123150226	K13065+K--+K09754+K05280+K13065+K00487+K00660+K00487+K09754+K00660+K00588+K08695+K09754+K00487+K05280+K00588	16	https:\\www.genome.jp\dbget-bin\www_bget?map00941
ko00944	Flavone and flavonol biosynthesis	13/19	20/34	0.176608	0.883042	MWSHY0189;pme0088;mws0913;MWSHY0008;pmp001106;Lmqp002170;pme3227;pmp000571;MWSHY0181;MWSmce498;MWSHY0104;mws0051;pme2954	C04608+C01514+C12626+C01714+C04024+C12635+C12628+C01477+C01460+C12627+C03951+C01470+C00389	13	0.342165	0.89422	123183410;123046079;123183600;123069072	K05280+K22771+K05280+K22771	4	https:\\www.genome.jp\dbget-bin\www_bget?map00944
HHG46-pm vs HHG46-0
ko00941	Flavonoid biosynthesis	4/13	14/34	0.909075	1	pme0088;mws0064;MWSHY0181;Lmzp002365	C01514+C05631+C01460+C16422	4	0.000383628	0.00411529	123187050;100125685;123089513;123043178;123048273;123079468;123077675;123091917;123189273;123039471;123040104;123149687;123107218;123048247;123039464;123051067;123183600;123060617;123075881;123051070;123105969;123123471;123062050;123069147;123172699;543104;123189665;123186310;123186993;123074715;123141654;123162355;123182706;123168051;123071098	K00660+K13082+K05278+K00660+K00660+K09754+K00487+K13083+K13083+K13083+K00660+K13065+K00588+K00660+K08695+K00660+K05280+K00487+K25042+K00660+K13083+K00660+K13083+K00487+K13065+K00660+K25042+K--+K00660+K--+K13065+K13065+K--+K13083+K09754	35	https:\\www.genome.jp\dbget-bin\www_bget?map00941
ko00944	Flavone and flavonol biosynthesis	10/13	20/34	0.0909247	0.454623	MWSHY0189;pme0088;mws0913;MWSHY0008;pmp001106;Lmqp002170;pme3227;MWSHY0181;MWSHY0104;mws0051	C04608+C01514+C12626+C01714+C04024+C12635+C12628+C01460+C03951+C01470	10	0.0061867	0.0384226	123060505;123091917;123189273;123039471;123183600;123105969;123062050;123069064;123049647;123069070;123168051;100415862;123077582	K22771+K13083+K13083+K13083+K05280+K13083+K13083+K22771+K22771+K22771+K13083+K22771+K22771	13	https:\\www.genome.jp\dbget-bin\www_bget?map00944
